# Supplementary material for: Biomonitoring in the Anthropocene: Urban estuary environmental DNA tracks marine fish, terrestrial wildlife, and human diet
Source: PLoS One. 2026 Apr 29;21(4):e0332676. doi: 10.1371/journal.pone.0332676 (PMC13127899; doi:10.1371/journal.pone.0332676)
Supplement: S1 Table — (XLSX) [file pone.0332676.s001.xlsx]

## Sheet: S1 TABLE
S1 TABLE. PRIMERS, PCR CONDITIONS
	Annealing temp (C)	Cycles	Amplified segment (bp)	Amplicon size including primers (bp)	Amplicon size after indexing (bp)	Notes	Reference
1. Riaz vertebrate 12S primer set	52	40	ave 106	ave 210	ave 280	Adaptors based on Illumina 16S protocol
Illumina adaptor + Riaz forward primer (IT-AF)							Riaz 2011
5’-TCGTCGGCAGCGTCAGATGTGTATAAGAGACAGACTGGGATTAGATACCCC-3’
Illumina adaptor + Riaz reverse primer (IT-AR)							Riaz 2011
5’-GTCTCGTGGGCTCGGAGATGTGTATAAGAGACAGTAGAACAGGCTCCTCTAG-3’
2. Modified MiFish 12S bony fish primer set	60	40	ave 175	ave 280	ave 380		Miya 2015
Illumina adaptor + MiFish-U forward primer (IT-MiFish-U-F)
5’-TCGTCGGCAGCGTCAGATGTGTATAAGAGACAGGTCGGTAAAACTCGTGCCAGC-3’
Illumina adaptor + MiFish-U modified reverse primer (IT-MiFish-U-R2)						Compared to MiFish-U-R, contains additional T at 3’ end	Modified MiFish: Stoeckle ICES J 2022
5’-GTCTCGTGGGCTCGGAGATGTGTATAAGAGACAGCATAGTGGGGTATCTAATCCCAGTTTGT-3’
