# Supplementary material for: Biomonitoring in the Anthropocene: Urban estuary environmental DNA tracks marine fish, terrestrial wildlife, and human diet
Source: PLoS One. 2026 Apr 29;21(4):e0332676. doi: 10.1371/journal.pone.0332676 (PMC13127899; doi:10.1371/journal.pone.0332676)
Supplement: S2 Table — (XLSX) [file pone.0332676.s002.xlsx]

## Sheet: S2 TABLE
S2 TABLE. REFERENCE SEQUENCES
SEQ	CATEGORY	SEQ ID R	SEQ ID EXCEL	SEQ#	LEN	SEQ
1	7		>7.00 Human mito1	488	107	ACTATGCTTAGCCCTAAACCTCAACAGTTAAATCAACAAAACTGCTCGCCAGAACACTACGAGCCACAGCTTAAAACTCAAAGGACCTGGCGGTGCTTCATATCCCT										1	1	>1.00 Agujon needlefish Tylosurus acus	ACTATGCACAGCCCTAAACTTTGATAGAAACATTACACCCACTATCCGCCAGGGTACTACGAGCTCTAGCTTAAAATCCAAAGGACTTGGCGGTGCTTTAGACCCAC
																1	2	>1.00 Amberjacks Seriola sp	ACTATGCTTAGCCCTGAACATTGATCGTTTATTACACCAAACATCCGCCTGGGAATTACGAACACCAGTTTAAAACCCAAAGGACTTGGCGGTGCTTAACATCCAC
																1	3	>1.00 American anglerfish Lophius americanus	ACTATGCCTAGCCCTAAACATTGGCAACACAAAACACCCGTTGCCCGCCAGGGCACTACGAGCATTAGCTTAAAACCCAAAGGACTTGGCGGTGCTTTAGACCCAC
																1	4	>1.00 American butterfish Peprilus triacanthus	ACTATGCTTAGCCGTAAACATTGATAGAGATTTACACCTTCTATCCGCCTGGGAACTACGAGCATTAGCTTAAAACCCAAAGGACTTGGCGGTACTTTAGATCCCC
																1	5	>1.00 American conger Conger oceanicus	ACTATGCTTAACTGTAAACAAAGATGATAATACACAAACATCATCCGCCAGGGGATTACGAGCAAAGTTTAAAACCCAAAGGACTTGGCGGTGCCTCAAACCCAC
																1	6	>1.00 American eel Anguilla rostrata	ACTATGCTCAACCTTAAACAACGATGACAACATACAAATATCATCCGCCAGGGGACTACGAGCGTTAGCTTAAAACCCAAAGGACTTGGCGGTGCCTCAAACCCAC
																1	7	>1.00 American gizzard shad Dorosoma cepedianum	ACTATGCCCTGCCGTAAACTTAGATATTTCAATACAACAAATATCCGCCCGGGGACTACGAGCGCCAGCTTAAAACCCAAAGGACTTGGCGGTGCTTCAGACCCCC
																1	8	>1.00 American or common halfbeak Hyporhamphus meeki or fasciatus	ACTATGCTCAGCCGTAAAATTTGATAGAATTCTACACCCACTATCCGCCAGGGAATTACGAGCACCAGCTTAAAACCCAAAGGACTTGGCGGTGCTTTAGACCCAC
																1	9	>1.00 American plaice Hippoglossoides platessoides also matches Winter flounder refseq	ACTATGCTTAGCCCTAAACATCGATTGCACAATACACTCCATATCCGCCCGGGGATTATGAACGTCAGTTTAAAACCCAAAGGACTTGGCGGTGCTTAACATCCAC
																1	10	>1.00 Armored searobin Peristedion miniatum	ACTATGCCTAGCCCTAAACATTGATAGTACCCTACACCCACTATCCGCCTGGGAACTACGAGCATCAGCTTGAAACCCAAAGGACTTGGCGGTGCTTTAGATCCAC	this is incorrect, matches radiated shanny and relatives
																1	11	>1.00 Atlantic chub mackerel Scomber colias	ACTATGCCTAGCCGTAAACATTGATAGAATTATACACCTCTCTATCCGCCCGGATATTACGAGCATTAGCTTGAAACCCAAAGGACTTGGCGGTACTTTAGATCCCC
																1	12	>1.00 Atlantic cod and other gadidae	ACTATGTATGGTCGTTAACATTGATGGTTTTATACCCAAACCATCCGCCTGGGAACTACGAGCAATAGCTTAAAACCCAAAGGACTTGGCGGTGCTTTAGACCCCC
																1	13	>1.00 Atlantic cod98 Gadidae98	ACTATATATGGTCGTTAACATTGATGGTTTTATACCCAAACCATCCGCCTGGGAACTACGAGCAATAGCTTAAAACCCAAAAGACTTGGCGGTGCTTTAGACCCCC
																1	14	>1.00 Atlantic croaker Micropogonias undulatus	ACTATGCTTAGCCCTAAACATTGACAACAATATACACCTGTTGTCCGCCTGGGAACTACGAGCATCAGCTTAAAACCCAAAGGACTTGGCGGTGCTTTAGACCCAC
																1	15	>1.00 Atlantic halibut Hippoglossus sp	ACTATGCTTAGCCCTAAACATCGATTGCACTATACACTCCATATCCGCCCGGGAATTATGAACATCAGTTTAAAACCCAAAGGACTTGGCGGTGCTTAACATCCAC
																1	16	>1.00 Atlantic herring Clupea harengus	ACTATGCCCCGCCGTAAACTTAGATATATTAGTACAACAAATATCCGCCCGGGAACTACGAGCGCCAGCTTAAAACCCAAAGGACTTGGCGGTGCTTCAGACCCCC
																1	17	>1.00 Atlantic mackerel Scomber scombrus	ACTATGCCTAGCCGTAAACATTGATAGAATTATACACCCTTCTATCCGCCTGGATATTACGAGCATTAGCTTGAAACCCAAAGGACTTGGCGGTACTTTAGATCCCC
																1	18	>1.00 Atlantic menhaden Brevoortia tyrannus LS17	ACTATGCCCCGCCGTAAACTTAGATATTCCAGTACAATAAATATCCGCCAGGGGACTACGAGCGCCAGCTTAAAACCCAAAGGACTTGGCGGTGCTTCAGACCCCC
																1	19	>1.00 Atlantic menhaden LS16 or river herrings Clupeidae sp	ACTATGCCCCGCCGTAAACTTAGATATTCCAGTACAACAAATATCCGCCAGGGGACTACGAGCGCCAGCTTAAAACCCAAAGGACTTGGCGGTGCTTCAGACCCCC
																1	20	>1.00 Atlantic moonfish Selene setapinnis	ACTATGCTTAGCCTTAAACATTGATCGTTTACCACATCAAACATCCGCCTGGGGATTACGAACACTAGTTTAAAACCCAAAGGACTTGGCGGTGCTTAACATCCAC
																1	21	>1.00 Atlantic needlefish Strongylura marina	ACTATGCATAGCCCTAAACCTTGATAGAATTTTACACCCCCTATCCGCCAGGATACTACGAGCCCCAGCTTAAAATCCAAAGGACCTGGCGGTGCTTTAGACCCAC
																1	22	>1.00 Atlantic or northern sand lance Ammodytes americanus or dubius	ACTATGCCTAGCCCTAAACATCGATAGCGCACTACATCTGCTATCCGCCTGGGAACTACGAGCACCAGCTTGAAACCCAAAGGACTTGGCGGTGCTTTAGATCCAC
																1	23	>1.00 Atlantic silverside Menidia menidia	ACTATGCCTAGCCGTAAACTTTGGTGATAAAACACACATATCACCCGCCCGGGTACTACGAGCATTAGCTTAAAACCCAAAGGACTTGGCGGTGCTTTAGATCCAC
																1	24	>1.00 Atlantic spadefish Chaetodipterus faber	ACTATGCCTAGCCTTAAACATTGGCAGCACCCCACACCCGCTGCCCGCCTGGAAACTACGAGCACCAGCTTAAAACCCAAAGGACTTGGCGGTGCTTTAGATCCAC
																1	25	>1.00 Banded killifish Fundulus diaphanus	ACTATGCACAGCCGTAAACTTTGATAAAATTATACAATATTATCCGCCTGGGAACTACGAGCATAAGCTTAAAACCCAAAGGACTTGGCGGTGCTTTAGATCCAC
																1	26	>1.00 Banded rudderfish Seriola zonata	ACTATGCTTAGCCCTGAACATTGATCGTTTATTACACCAAACATCCGCCCGGGAATTACGAACACCAGTTTAAAACCCAAAGGACTTGGCGGTGCTTAACATCCAC
																1	27	>1.00 Bay anchovy Anchoa mitchilli	ACTATGCCTAGCCGTAAACTTTTATGCTAATGTACAACTAGCATCCGCCAGGGAACTACAAGCACCAGCTTAAAACCCAAAGGACTTGGCGGTGCCTCAGACCCCC
																1	28	>1.00 Beardfish Polymixia lowei	ACTATGTATAGCCTTAAACCTTGATAGAATAACACAACCCCTATCCGCCCGGGAACTACGAGCACCAGCTTAAAACCCAAAGGACTTGGCGGTGCTTTAGACCCCC
																1	29	>1.00 Bigeye scad Selar crumenophthalmus	ACTATGCTTAGTCCTAAACATTGATTATTTTTCACATCAATACATCCGCCTGGGGATTACGAACATTAGTTTAAAACCCAAAGGACTTGGCGGTGCTTAATAACCCC
																1	30	>1.00 Bigeye scad99 Selar crumenophthalmus99	ACTATGCTTAGTCCTAAACATTGATTATTTTTCACATCAATACATCCGCCTGGGGATTACGAACATTAGTTTAAAACCCAAAGGACTTGGCGGTGCTTAACAACCCC
																1	31	>1.00 Black crappie Pomoxis nigromaculatus	ACTATGCCTAGCCCTAAACATTGATAGCATCCTACATCTGCTATCCGCCTGGGAACTACGAGCTTTAGCTTGAAACCCAAAGGACTTGGCGGTGCTTTAGATCCAC
																1	32	>1.00 Black drum or Spot Pogonias cromis or Leiostomus xanthurus	ACTATGCTTAGCCCTAAACATTGACAACAACATACACCTGTTGTCCGCCTGGGAACTACGAGCATCAGCTTGAAACCCAAAGGACTTGGCGGTGCTTTAGATCCAC
																1	33	>1.00 Black sea bass Centropristis striata	ACTATGCTCAGCCCTAAACATTGGTAGCGCATCACAGCCGCTACCCGCCTGGGTACTACGAGCACCAGCTTAAAACCCAAAGGACTTGGCGGTGCTTTAGACCCCC
																1	34	>1.00 Blackbelly rosefish Helicolenus dactylopterus	ACTATGCCTAGCCCTAAACCTTGGCAATATATCACATACCCTGCCCGCCTGGGAACTACGAGCATCAGCTTAAAACCCAAAGGACTTGGCGGTGCTTTAGACCCCC
																1	35	>1.00 Blackcheek tonguefish Symphurus plagiusa	ACTATGCCCAGCCGTAAACCAAGATACCGCTCCCACCAAGGTATCCGCCGGGTTATTACGAACATTAGTCTAAAAGCCAAAGGAATTGGCGGTGCTTTATATCCCT
																1	36	>1.00 Blacknose dace Rhinichthys atratulus	ACTATGCTCAGCCATAAACCCAGGCGTCGAACTACAGTTAGACGTCCGCCCGGGTACTACGAGCATTAGCTTGAAACCCAAAGGACCTGACGGTGCCTCAGACCCCC
																1	37	>1.00 Blue catfish Ictalurus furcatus	ACTATGCTTAGCCCTAAACCCAGATGTATTCTTACACACACATCCGCCCGGGTACTACGAGCACAGCTTAAAACCCAAAGGACTTGGCGGTGTCTCAGACCCAC
																1	38	>1.00 Blue runner Caranx crysos	ACTATGCTTAGCCCTAAACATTGATCGTTTACTACATCAAACATCCGCCTGGGAATTACGAACATTAGTTTAAAACCCAAAGGACTTGGCGGTGCTTAACATCCAC		MW435597
																1	39	>1.00 Bluefish Pomatomus saltatrix	ACTATGCTTAGCCGTAAACATTGATAGAATAGTACATCCCATCTATCCGCCGGGGTACTACGAGCACCAGCTTGAAACCCAAAGGACTTGGCGGTACTTTAGATCCCC
																1	40	>1.00 Broad striped anchovy Anchoa hepsetus	ACTATGCCCAGCCGTAAACTTTAATGCTAATGTACAACTAGCATCCGCCAGGGGACTACGAGCACCAGCTTAAAACCCAAAGGACTTGGCGGTGCCTCAGACCCCC
																1	41	>1.00 Buckler dory Zenopsis conchifera	ACTATGTGTAGCCGTAAACCTTGATGGTAACCTGTACCCTTCCATCCGCCTGGGAACTACGAGCGCTAGCTTAAAACCCAAAGGACTTGGCGGTGCTTTAGACCCCC
																1	42	>1.00 Capelin Mallotus villosus	ACTATGCTTAGCCATAAACTTTGATGTTAATTTACACCTAATATCCGCCAGGGAACTACAAGCGTTAGCTTAAAACCCAAAGGACTTGGCGGTGCCTCACACCCAC
																1	43	>1.00 Channel catfish Ictalurus punctatus	ACTATGCTTAGCCCTAAACCCAGATGTACTCTTACACACACATCCGCCCGGGTACTACGAGCACAGCTTAAAACCCAAAGGACTTGGCGGTGTCTCAGACCCAC
																1	44	>1.00 Cobia Rachycentron canadum	ACTATGCTTAGCCTTAAACATTGATCATTTATTACATAAAACATCCGCCTGGAAATTACGAACGTCAGTTTAAAACCCAAAGGACTTGGCGGTGCTTAACATCCAC
																1	45	>1.00 Cornetfish Fistularia tabacaria	ACTATGCCTAGCCCTAAACATTGATAGGCCATCACAGCCCTATCCGCCAGGGTACTACAAGCACCAGCTTAAAACCCAAAGGACTTGGCGGTGCTTTAGACCCAC
																1	46	>1.00 Crested blenny Hypleurochilus geminatus refseq not full length	ACTATGCTTAGCCTTAAACTTAGATAATACTATTACACCCATTATCCGCCCGGGTACTACGAGCACTAGCTTAAAACCCAAAGGACTTGGCGGTGCTTAATAACCCC
																1	47	>1.00 Crevalle jack Caranx hippos	ACTATGCTTAGCCTTAAACATTGATCGTTTACTACATCAAACATCCGCCCGGGAATTACGAACATTAGTTTAAAACCCAAAGGACTTGGCGGTGCTTAACATCCAC
																1	48	>1.00 Cunner Tetragolabrus adspersus	ACTATGCCTAGCCGTAAACATTGATAGTACATTACATTTGCTATCCGCCCGGGTACTACGAGCATAAGCTTAAAACCCAAAGGACTTGGCGGTGCTTTAGATCCAC
																1	49	>1.00 Darter goby Ctenogobius boleosoma	ACTATGCCTAGCCATAAACACAGGTGAATACATCACACCTATCACTTGCCCGGAAACTACGAGCCCCAGCTTAAAACCCAAAGGACTTGGCGGTGCTTTAGACCCAC
																1	50	>1.00 Fawn cusk-eel Lepophidium profundorum	ACTATGCTAGGCCCCAAACATAGACAAAATTACTTCTATCCGCCAGGGTACTACGAGCATTAGCTTAAAACCCAAAGGACTTGGCGGTGCTTTATACCCAC
																1	51	>1.00 Feather blenny Hypsoblennius hentz	ACTATGCTTAGCCTTAAACTTAGATAATAGATTACCTAAATTATCCGCCTGGGGACTACGAGCACTAGCTTAAAACCCAAAGGACTTGGCGGTGCTTAATAACCCC
																1	52	>1.00 Flagfin mojarra Eucinostomus melanopterus	ACTATGCTTAGCCCTAAACACAGATAAAACCTCACTTATTTTTATCCGCCCGGGTACTACGAGCATCAGCTTGAAACCCAAAGGACTTGGCGGTACTTCAGACCCAT
																1	53	>1.00 Flathead grey mullet Mugil cephalus	ACTATGCCCAGCCCTAAACTTTGATAATTTATCACACTCATTATCCGCCTGGGAACTACGAGCTTCAGCTTTAAACCCAAAGGACTTGGCGGTGCTTAAGATCCAC
																1	54	>1.00 Florida pompano Trachinotus carolinus	ACTATGCTTAGCCCTAAACATTGATTATACATTACACCAAACATCCGCCCGGGTATTACGAACATCAGTTTAAAACCCCAAGGACTTGGCGGTGCTTAACATCCAC
																1	55	>1.00 Florida pompano99 Trachinotus carolinus99	ACTATGCTTAGCCCTAAACATCGATTATACATTACACCAAACATCCGCCCGGGTATTACGAACATCAGTTTAAAACCCCAAGGACTTGGCGGTGCTTAACATCCAC
																1	56	>1.00 Fourspine stickleback Apelties quadraacus	ACTATGTCTAGCCCTAAACATTGATAGAGTCTTACAACCACTATCCGCCAGGGGACTACAAGCATCAGCTTGAAACCCAAAGGACTTGGCGGTGCTTTAGATCCAC
																1	57	>1.00 Fourspot flounder Hippoglossina oblonga	ACTATGCTTAGCCCTAAACATCGATTGTAAAATACACTCAAAATCCGCCCGGGTATTACGAACATTAGTTTAAAACCCAAAGGACTTGGCGGTGCTTAACATCCAC
																1	58	>1.00 Frigate or bullet tuna Auxis thazard or rochei	ACTATGCCTAGCCGTAAACATTGATAGAATTCTACACCCTCTATCCGCCTGGGTACTACGAGCATTAGCTTGAAACCCAAAGGACTTGGCGGTACTTTAGATCCCC
																1	59	>1.00 Golden shiner Notemigonus chrysoleucas	ACTATGCTCAGCCGTAAACCCAGACGTCCAGCTACAATTAGACGTCCGCCCGGGTACTACGAGCATTAGCTTGAAACCCAAAGGACCTGACGGTGCCTTAGACCCCC
																1	60	>1.00 Golden tilefish Lopholatilus chamaeleonticeps	ATTATGCTTAGCCGTAAACATCGACAGCATTTTATACCCGCTGTCCGCCCGGGGACTACGAGCAACAGCTTAAAACCCAAAGGACTTGGCGGTGCTTTAGTCCCAC
																1	61	>1.00 Gray angelfish Pomacanthus arcuatus	ACTATGCCTAGCCGTAAACATAGACAGTTCACGTACCCTACTGTCCGCCCGGGAACTACGAGCATTAGCTTAAAACCCAAAGGACTTGGCGGTGCTTTATACCCAC		MN883198
																1	62	>1.00 Gray snapper Lutjanus griseus	ACTATGCCTAGCCATAAACATCGATAGTAAACTACCCCTACTATCCGCCCGGGGACTACGAGCATCAGCTTAAAACCCAAAGGACTTGGCGGTGCTTTAGATCCAC
																1	63	>1.00 Greenland halibut Reinhardtius hippoglossoides	ACTATGCTTAGCCCTAAACATCGATTGCACTATACACTCCATATCCGCCCGGGAATTATGAACGTCAGTTTAAAACCCAAAGGACTTGGCGGTGCTTAACATCCAC
																1	64	>1.00 Grey triggerfish Balistes capriscus	ACTATGCCTAGCCTTAAACATCGATGGCCACTTACTTAAACCATCCGCCAGGGAACTACGAGCATTAGCTTAAAACCCAAAGGACTTGGCGGTGCTTTAGATCCAC
																1	65	>1.00 Grubby or other sculpins Cottidae sp	ACTATGCCTAGCCCTAAACATTGATAGTACTATACACCCACTATCCGCCCGGGAACTACGAGCAATAGCTTAAAACCCAAAGGACTTGGCGGTGCTTTAGATCCAC
																1	66	>1.00 Gulf kingfish Menticirrhus littoralis	ACTATGCTTAGTCCTAAACATTGACAACAATACACACCTGTTGTCCGCCTGGGAACTACGAGCACCAGCTTGAAACCCAAAGGACTTGGCGGTGCTTTAGATCCAC		MN883202
																1	67	>1.00 Gulf stream flounder Citharichthys arctifrons MM02	ACTATGCTTAGCCCTAAACATAGAATAAACTTTACCTAATATACTCCGCCCGGGTATTACGAGCATCAGCTTAAAACCCAAAGGACTTGGCGGTGCTTTACATCCAC
																1	68	>1.00 Halfbeak sp99 Hemiramphus sp99	ACTATGCTCAGCCATAAACCTAGATAAAATTTTACATATATTATCCGCCAGGGTACTACGAGCGCTAGCTTAAAACCCAAAGGACTTGGCGGTGCTTCAAACCCAC
																1	69	>1.00 Harvestfish Peprilus paru	ACTATGCATAGCCGTAAACATTGATAGAAACTCACACCTTCTATCCGCCCGGGAACTACGAGCATTAGCTTAAAACCCAAAGGACTTGGCGGTACTTTAGACCCCC
																1	70	>1.00 Hogchoker trinectes maculatus	ACTATGCTTAGCCGTAAACATTGATTATACCAATACACAATAATCCGCCCGGGAATTACGAACAAAAGTTTAAAACCCAAAGGACTTGGCGGTGCTTAACATCCAC
																1	71	>1.00 Inland silverside Menidia beryllina	ACTATGCCCAGCCCTAAACTTTGATGATAAGACACATATATCATCCGCCCGGGTACTACGAGCATTAGCTTGAAACCCAAAGGACTTGGCGGTGCTTTAGATCCAC
																1	72	>1.00 Inshore lizardfish Synodus foetens	ACTATGCTCGGCCGTAAACTTAGATAACTAATTATAATATTTATCCGCCAGGGTACTACGAGCATAAGCTTAAAACCCAAAGGACTTGGCGGTGCTTCAGACCCTC
																1	73	>1.00 Jenny mojara Eucinostomus gula	ACTATGCTTAGCCCTAAACACAGATAAGGTCTTACCTTTGACTTATCCGCCCGGGTACTACGAGCGCTAGCTTCAAACCCAAAGGACTTGGCGGTGCTTCAAACCCGT
																1	74	>1.00 King mackerel Scomberomorus cavalla	ACTATGCCTAGCCGTAAACATTGATAGAACTATACACCCTCTATCCGCCTGGGTACTACGAGCATTAGCTTAAAACCCAAAGGACTTGGCGGTACTTTAGATCCCC
																1	75	>1.00 King mackerel Scomberomorus cavalla99 (w Atlantic) S commerson 99 (Asian)	ACTATGCCTAGCCGTAAACATTGATAGAACTATATACCCTCTATCCGCCTGGGTACTACGAGCATTAGCTTAAAACCCAAAGGACTTGGCGGTACTTTAGATCCCC
																1	76	>1.00 Ladyfish98 Elops saurus98	ACTATGCTTGGCCGTAAACCTTGATGATAAGGCACAAATATCATCCGCCAGGGGACTACAAGCGTCAGCTTAAAACCCAAAGGACTTGGCGGTGCCCCACACCCAC
																1	77	>1.00 Ladyfish99 Elops saurus99	ACTATGCTTGGCCGTAAACCTTGATGATAAAGCACAAATATCATCCGCCAGGGGACTACAAGCGTCAGCTTAAAACCCAAAGGACTTGGCGGTGCCCCACACCCAC
																1	78	>1.00 Largehead hairtail Trichiurus lepturus	ACTATGCTTAGCCGTAAACATTGATAGAACACTACAACCTCTATCCGCCCGACTACTACGAGCACGAAGCTTAAAAACCAAAGGACTTGGCGGTTCATCAGATCCCT		MW719078.1
																1	79	>1.00 Lined seahorse Hippocampus erectus	ACTATGCATAGTCTTAAACAAAAGTATTTTAATTACATCATACTCGCCAGGGTACTACGAGCTTTAGCTTAAAACCCAAAGGACTTGGCGGTGCTTTACACCCAC
																1	80	>1.00 Little tunny or skipjack tuna Euthynnus alletteratus or Katsuwonus pelamis	ACTATGCCTAGCCGTAAACATTGATAGAATTCTACACCCTCTATCCGCCTGGGTACTACGAGCATCAGCTTGAAACCCAAAGGACTTGGCGGTACTTTAGATCCCC
																1	81	>1.00 Longhorn other sculpins M octodecemspinosus others	ACTATGCCTAGCCCTAAACATTGATAGTACTATACACCCACTATCCGCCCGGGAACTACGAGCAATAGCTTAAAACCCAAAGGACTTGGCGGTGCTTTAGATCCAC
																1	82	>1.00 Mahi mahi Coryphaena hippurus	ACTATGCTTAGCCCTAAACATTGACTGTTTATTACATAAACATCCGCCTGGGAACTACGAACATTAGTTTAAAACCCAAAGGACTTGGCGGTGCTTAATATCCAC
																1	83	>1.00 Mummichog Fundulus heteroclitus	ACTATGCACAGCCGTAAACTTTGATAAGAATATACAACATTATCCGCCTGGGTACTACGAGCGTAAGCTTAAAACCCAAAGGACTTGGCGGTGCTTTAGATCCAC
																1	84	>1.00 Naked goby Gobiosoma bosc	ACTATGCCTAGCCGTAAACATAAACAGCCTGTCACCCCGCTGTTCGCCCGGGTACTACAAGCCCTAGCTTAAAACCCAAAGGACTTGGCGGTGCTTTAGACCCCC
																1	85	>1.00 Ninespine stickleback Pungitius pungitius	ACTATGCCTAGCCCTAAACATTGATAGAATTTTACAACCTCTATCCGCCCGGGGACTACAAGCATCAGCTTGAAACCCAAAGGACTTGGCGGTGCTTTAGATCCAC
																1	86	>1.00 Northern kingfish Menticirrhus saxatilis	ACTATGCTTAGTCCTAAACATTGACAACAACACACGCCTGTTGTCCGCCTGGGGACTACGAGCACCAGCTTAAAACCCAAAGGACTTGGCGGTGCTTTAGATCCAC
																1	87	>1.00 Northern pipefish Syngnathus fuscus	ACTATGCATAACTGTAAACACAGATAGCAACTTACTCGCAATCCGCCAGGGAACTACAAGCACTGGCTTGAAACCCAAAGGACTTGGCGGTGCTTTAGACCCAC
																1	88	>1.00 Northern puffer Sphoeroides maculatus	ACTATGCTTAGCCCTAAACAATGATACTTACATACATCCACCATCCGCCCGGGTACTACGAGCATTAGCTTAAAACCCAAAGGACTTGGCGGTGCTTTAAAACCAT
																1	89	>1.00 Northern sea robin Prionotus carolinus	ACTATGCTTAGCCCCAAACATTGATAGCACACCACATATGCTATCCGCCCGGGAAGTAAGTGCACGAGCTTGAAACCCAAAGGACTTGGCGGTGCTTTAGATCCCC
																1	90	>1.00 Northern sennet Sphyraena borealis	ACTATGCTCAGCCCTAAACATTGATTGGACTCTACAACCCCAATCCGCCTGGGAATTACGAACATAAGTTTAAAACCCAAAGGACTTGGCGGTGCTTTATATCCCC
																1	91	>1.00 Northern snakehead Channa argus	ACTATGCTTAGCCTTAAACATTGATAGCACCCTACATCAGCTATTCGCCAGGGGACTACGAGCATAAGCTTAAAACCCAAAGGACTTGGCGGTGCTTAAGATCCAC
																1	92	>1.00 Northern stargazer Astroscopus guttatus	ACTATGCCTTGCCCTAAACATAGATGGTAAAATACAACTTCCATCCGCCAGGGAACTACGAGCGTAAGCTTAAAACCCAAAGGACTTGGCGGTGCTTTAGACCCCC
																1	93	>1.00 Ocean pout Zoarces americanus	ACTATGCCTAGCCCTAAACATTGATAGTATACTACACCCGCTATCCGCCTGGGAACTACGAGCATCAGCTTAAAACCCAAAGGACTTGGCGGTGCTTTAGACCCAC
																1	94	>1.00 Ocean sunfish Mola mola	ACTATGCCTAGCCGTAAACATTGACAGCAAGCTACATATGCTGTCCGCCCGGGAACTACGAGCATTAGCTTAAAACCCAAAGGACTTGGCGGTGCTTTAGATCCAC
																1	95	>1.00 Offshore hake Merluccius albidus	ACTATGTATGGCTGTTAACATCGAGGGCCCGATACTCAGACCCTCCGCCTGGGGACTACGAGCACTAGCTTAAAACCCAAAGGACTTGGCGGTGCTTTACCCCCCA
																1	96	>1.00 Orange filefish Aluterus schoepfii	ACTATGCCTAGCCCTAAACATTGATAGCTGTTTACATTTCTATCCGCCAGGGAACTACGAGCATAAGCTTAAAACCCAAAGGACTTGGCGGTGCTTTAGATCCAC
																1	97	>1.00 Oyster toadfish Opsanus tau	ACTATGTTTAGTCGTAAACTTAGTAGCCGCCAGGATACTACGAGCAACTGCTTAAAAACCAAAGGACCTGGCGGTGCTTTACTCCCC
																1	98	>1.00 Pacific sand lance Ammodytes hexapterus	ACTATGCTTAGCCCTAAACATCGATAGCGCAATACACCTGCTATCCGCCTGGGAACTACGAGCATCAGCTTGAAACCCAAAGGACTTGGCGGTGCTTTAGATCCAC
																1	99	>1.00 Permit Trachinotus falcatus also Pompano T ovatus	ACTATGCTTAGCCCTAAACATTGATTATATATTACACCAAACATCCGCCCGGGTATTACGAACATCAGTTTAAAACCCCAAGGACTTGGCGGTGCTTAACATCCAC
																1	100	>1.00 Pigfish Orthopristis chrysoptera	ACTATGCCCAGCCTTAAACATTGACAGTATACTACATATGCCGTCCGCCTGGGAAATACGAGCGCCAGCTTAAAACCCAAAGGACTTGGCGGTGCTTTAGACCCAC
																1	101	>1.00 Pinfish Lagodon rhomoboides	ACTATGCTTAGCCATAAACATTGACAGTATATTACATTTTCTGTCCGCCTGGGAACTACAAGCATTAGCTTAAAACCCAAAGGACTTGGCGGTGCTTTAGACCCAC
																1	102	>1.00 Planehead filefish Stephanolepis hispidus	ACTATGCTTAGCCCTAAACATTGATAGGAGATTACACCTCTATCCGCCTGGGGACTACGAGCTTAAGCTTAAAACCCAAAGGACTTGGCGGTGCTTTAGATCCCC
																1	103	>1.00 Pollock Polachius virens or Whiting Merlangus merlangus	ACTATGTATGGTCGTTAACATTGATGGTTTTATACCCAAACCATCCGCCTGGGGACTACGAGCAATAGCTTAAAACCCAAAGGACTTGGCGGTGCTTTAGACCCCC
																1	104	>1.00 Radiated shanny Ulvaria subbifurcata	ACTATGCCTAGCCCTAAACATTGATAGTACCCTACACCCACTATCCGCCTGGGAACTACGAGCATCAGCTTGAAACCCAAAGGACTTGGCGGTGCTTTAGATCCAC
																1	105	>1.00 Rainbow smelt Osmerus mordax	ACTATGCTTAGCCATAAACTTTGATATTAACTTACCCCTAATATCCGCCAGGGAACTACAAGCGTTAGCTTAAAACCCAAAGGACTTGGCGGTGCCTCACACCCAC
																1	106	>1.00 Rainbow trout or Salmon sp Oncorhynchus sp	ACTATGCCTAGCCGTAAACCTTGATAGAAATATACAATTGATATCCGCCAGGGAACTACAAGCGCCAGCTTAAAACCCAAAGGACTTGGCGGTGCCTCAGACCCAC
																1	107	>1.00 Rainwater killifish Lucania parva	ACTATGCACAGCCGTAAACTTTGATAATAATTTACAATATTATCCGCCCGGGAACTACGAGCGTAAGCTTAAAACCCAAAGGACTTGGCGGTGCTTTAGATCCAC
																1	108	>1.00 Red breast sunfish Lepomis auritis GB MF621723.1	ACTATGCCTAGCCCTAAACATTGGCAACGCCCTACATCTGTTGCCCGCCAGGAAACTACGAGCATTAGCTTAAAACCCAAAGGACTTGGCGGTGCTTTAGATCCAC
																1	109	>1.00 Red cornetfish Fistularia petimba refseq Japan	ACTATGCCTAGCCCTAAACATTGATAGGTTAATACTTCCCCTATCCGCCAGGGTACTACAAGCACCAGCTTAAAACCCAAAGGACTTGGCGGTGCTTTAGACCCAC		https://www.ncbi.nlm.nih.gov/nucleotide/LC681798
																1	110	>1.00 Red drum Sciaenops ocellatus	ACTATGCTTAGCCTTAAACATTGACAACAACATACACCTGTTGTCCGCCTGGGAACTACGAGCATTAGCTTGAAACCCAAAGGACTTGGCGGTGCTTTAGATCCAC
																1	111	>1.00 Red eye mullet Mugil rubrioculus	ACTATGCCCAGCCCTAAACTTTGATAGTCTGTCCGCACTCACTATCCGCCCGGGTACTACGAGCCCTAGCTTAAAACCCAAAGGACTTGGCGGTGCTTAAGGTCCGC
																1	112	>1.00 Red eye round herring Etrumeus teres	ACTATGCTCAGCCGTAAACTTAGATATGATTTTACAACAAATATCCGCCCGGGGACTACGAGCATCAGCTTAAAACCCAAAGGACTTGGCGGTGCTTCAGACCCTC
																1	113	>1.00 Red goatfish Mullus auratus	ACTATGCCTGGTCATAAACACTGATAAACTATTACATATATTATCCGCCTGGGTATTACGAGCGCTAGCTTAAAACCCAAAGGACTTGGCGGTGCTTTAGACCCAC
																1	114	>1.00 Red grouper Epinephelus morio	ACTATGCTTCGCCCTAAACATTGATAGCTTAACACAATAACTATCCGCCTGGAAACTACGAGCAATAGCTTAAAACCCAAAGGACTTGGCGGTGCTTTAGATCCAC
																1	115	>1.00 Red porgy Pagrus pagrus	ACTATGCTTAGCCGTAAACATTGACAGTCTAATACATTTTCTGTCCGCCTGGGTACTACGAGCATTAGCTTAAAACCCAAAGGACTTGGCGGTGCTTTAGACCCAC
																1	116	>1.00 Red snapper sp Lutjanus campechanus, peru	ACTATGCCTAGCCATAAACATTGATAGCTAACTACACCCACTATCCGCCCGGGGACTACGAGCATCAGCTTGAAACCCAAAGGACTTGGCGGTGCTTTAGATCCAC
																1	117	>1.00 Red White or Spotted hake sp Urophycis sp	ACTATGTGTGGTCCTCAACATCGATAATTATTGTACTTAAATTATCCGCCCGGGAACTACGAGCATTAGCTTAAAACCCAAAGGACTTGGCGGTGCTTTAGACCCCC
																1	118	>1.00 Redfish sp Sebastes sp	ACTATGCCTAGCCCTAAACCTTGGTAACATATCACATACCCTACCCGCCTGGGAACTACGAGCACCAGCTTAAAACCCAAAGGACTTGGCGGTGCTTTAGACCCCC
																1	119	>1.00 Rock bass Ambloplites rupestris	ACTATGCCTAGCCCTAAACATTGATAGTATTTCTACACCTGCTATCCGCCCGGGAACTACGAGCATTAGCTTGAAACCCAAAGGACTTGGCGGTGCTTTAGATCCAC
																1	120	>1.00 Rock gunnel Pholis gunnelus	ACTATGCCTAGCCCTAAACATTGATAGTATTATACACCCACTATCCGCCTGGGAACTACGAGCATTAGCTTAAAACCCAAAGGACTTGGCGGTGCTTTAGATCCAC
																1	121	>1.00 Rough scad Trachurus lathami	ACTATGCTTAGCCTTAAACATTGATTATTTATTACATCAAACATCCGCCCGGGAATTACGAACATTAGTTTAAAACCCAAAGGACTTGGCGGTGCTTAACATCCAC
																1	122	>1.00 Rough silverside Membras martinica	ACTATGCCCAGCCCTAAACTTTGATAATAACCTACACCTATTATCCGCCCGGGTATTACGAGCACCAGCTTAAAACCCAAAGGACTTGGCGGTGCTTTAGATCCAC
																1	123	>1.00 Round scad Decapterus punctatus	ACTATGCTTAGCCTTAAACATTGATTATTAATTACATCAAATATCCGCCCGGGTATTACGAACATTAGTTTAAAACCCAAAGGACTTGGCGGTGCTTAACATCCAC
																1	124	>1.00 Sargassum pipefish Syngnathus pelagicus	ACTATGCATAACCGTAAACACCGATGGCAATTTACTCGCAATCCGCCAGGGAACTACAAGCACTAGCTTGAAACCCAAAGGACTTGGCGGTGCTTTAGACCCAC		MZ709306.1
																1	125	>1.00 Scup Stenotomus chrysops	ACTATGCTTAGCCATAAACATTGACAGTCTACTACATTTTCTGTCCGCCCGGGAACTACGAGCATTAGCTTAAAACCCAAAGGACTTGGCGGTGCTTTAGACCCAC
																1	126	>1.00 Sea lamprey Petromyzon marinus	GCTATGCCTGCCATAAATAAACAACCGTCGCCAGGGCACTACGAACAATCGTTTAAAACCCAAAGAACTTGACGGCACCCTAAACCCAC
																1	127	>1.00 Seaboard goby Gobiosoma ginsburgi	ACTATGCCTAGCCGTAAACATAAGCAGCCTATCACTCCGCTGTTCGCCAGGGGACTACAAGCCCCAGCTTAAAACCCAAAGGACTTGGCGGTGCTTTAGACCCCC
																1	128	>1.00 Sharksucker Echeneis naucrates	ACTATGCTTAGCCCTAAACATTGATTGTTTAATACATCAAACATCCGCCCGGGAATTACGAACATCAGTTTAAAACCCAAAGGACTTGGCGGTGCTTTACATCCAC
																1	129	>1.00 Sheepshead minnow Cyprindon variegatus	ACTATGCACAGCCCTAAACTTCGATAATATCTTACAACTATTATCCGCCCGGGAACTACGAGCATTAGCTTAAAACCCAAAGGACTTGGCGGTGCTTTAGATCCCT
																1	130	>1.00 Shortfinger anchovy Anchoa lyolepis	ACTATGCCCGGCCGTAAACTTTTATGCTAATGTACAACTAGCATCCGCCAGGGAACTACAAGCACCAGCTTAAAACCCAAAGGACTTGGCGGTGCCTCAGACCCCC
																1	131	>1.00 Silver anchovy Engraulis eurystole	ACTATGCCTAGCCGTAAACTTTAATGCTAATGTACAACTAGCATCCGCCAGGGAACTACGAGCACCAGCTTAAAACCCAAAGGACTTGGCGGTGCCTCAGACCCCC
																1	132	>1.00 Silver carp Hypophthalmichthys molitrix	ACTATGCTCAGCCATAAACCTAGACATCCAACTACAATTAGACGTCCGCCCGGGTACTACGAGCATTAGCTTGAAACCCAAAGGACCTGACGGTGCCTTAGACCCCC
																1	133	>1.00 Silver hake Merluccius bilinearis	ACTATGTGTGGCTGTTAACATCGAGGGCCCGATACTCTGACCCTCCGCCCGGGGACTACGAGCACTAGCTTAAAACCCAAAGGACTTGGCGGTGCTTTACCCCCCA
																1	134	>1.00 Silver perch Bardiella chrysoura	ACTATGCTTAGCCCTAAACATTGACAACAAGATACAACTGTTGTCCGCCTGGACACTACGAGCACCAGCTTGAAAGCCAAAGGACTTGGCGGTGCCTTAGACCCAC
																1	135	>1.00 Skilletfish Gobiesox strumosus	ACTATGCTCAGCCGTAAACAACGATAGCCCCTGCACTTGCTACCCGCCCGGGAACTACGAGCCCCAGCTTGAAACCCAAAGGACTTGGCGGTGCTTAAGATCCAC		https://www.ncbi.nlm.nih.gov/nucleotide/OP154158
																1	136	>1.00 Slender mojarra Eucinostomus jonesii	ACTATGCTTAGCTCTAAATACAGATAAAACCTTACCTATATTTTATCCGCCCGGGTACTACGAGCGCTAGCTTAAAACCCAAAGGACTTGGCGGTGCTTCAACTCCAA
																1	137	>1.00 Smallmouth bass Micropterus dolomieu	ACTATGCCTAGCCTTAAACATCGATAGCAACTTACACCTGCTATCCGCCTGGGAACTACGAGCACCAGCTTGAAACCCAAAGGACTTGGCGGTGCTTTAGATCCAC
																1	138	>1.00 Smallmouth flounder Etropus microstomus	ACTATGCTTAGCCCTAAACATAGAATAAACTTTACTTAATATACTCCGCCCGGGTATTACGAGCATCAGCTTAAAACCCAAAGGACTTGGCGGTGCTTTACATCCAC
																1	139	>1.00 Snailfish Liparis sp 100match 3 Pacific sp	ACTATGCCTAGCCATAAACATTGATAGCACAACACCCCCGCTATCCGCCAGGGAACTACGAGCAACAGCTTAAAACCCAAAGGACTTGGCGGTGCTTTAGACCCCC
																1	140	>1.00 Southern kingfish Menticirrhus americanus	ACTATGCTTAGTCGTAAACATTGACAACAACACACACCTGTTGTCCGCCTGGGAACTACGAGCGCCAGCTTAAAACCCAAAGGACTTGGCGGTGCTTTAGATCCAC
																1	141	>1.00 Spanish mackerel Scomberomorus maculatus	ACTATGCCTAGCCGTAAACATTGATAGAATTATACGCCCTCTATCCGCCCGGGTACTACGAGCATCAGCTTGAAACCCAAAGGACTTGGCGGTACTTTAGATCCCC
																1	142	>1.00 Speckled worm-eel Myrophis punctatus	ACTATGCCTAATTGTAAACAATGACGGGAAAGTACAAAACCCGTCCGCCAGGGGACTACGAGCGCTAGCTTAAAACCCAAAGGACTTGGCGGTGCCTCAAACCCAC
																1	143	>1.00 Spotfin butterfly fish Chaeton ocellatus	ACTATGCCTAGCCCTAAACATTGATAGTTAATTACACCCACTGTCCGCCTGGGGACTACGAGCATAAGCTTAAAACCCAAAGGACTTGGCGGTGCTTTAGACCCAC
																1	144	>1.00 Spotfin killifish Fundulus luciae	ACTATGCACAGCCATAAACTTTGATAAAAATATACAATATTATCCGCCCGGGTACTACGAGCATGAGCTTAAAACCCAAAGGACTTGGCGGTGCTTTAGATCCAC
																1	145	>1.00 Spotfin mojarra Eucinostomus argentatus	ACTATGCTTAGCCCTAAATATAGATAAAGCCTCACCTTTGACTTTATCCGCCAGGGTACTACGAGCGCTAGCTTAAAACCCAAAGGACTTGGCGGTGCTTCAAACCCAA
																1	146	>1.00 Spotted goatfish Pseudupeneus maculatus	ACTATGCCTGGCCGTAAACATTGATAAGATATTACACGCATTATCCGCCTGGGTACTACGAGCGCTAGCTTAAAACCCGAAGGACTTGGCGGTGCTTTAGACCCCC
																1	147	>1.00 Spotted sea trout Cynoscion nebulosus	ACTATGCTTAGCCTTAAACATTGACAACAAAATACACCTGTTGTCCGCCTGGGTACTACGAGCATCAGCTTAAAACCCAAAGGACTTGGCGGTGCTTTAGATCCAC		OP154166.1
																1	148	>1.00 Striped bass Morone saxatilis	ACTATGCTTAGCCTTAAACATAGACAGTTGTTTACCCCCACTGTCCGCCCGGGCACTACGAGCATTAGCTTGAAACCCAAAGGACTTGGCGGTGCTTTAGACCCAC
																1	149	>1.00 Striped blenny Chasmodes bosquianus	ACTATGCTTAGCCTTAAACTTAGTTAGTATATTACATACACACCCGCCTGGGAACTACGAGCATTAGCTTAAAACCCAAAGGACTTGGCGGTGCTTAACACCCCC
																1	150	>1.00 Striped burrfish Chilomycterus schoepfi	ACTATGCCTAGCCCTAAACATTGACAGTAAATTCACCAACTGTTCGCCCGGGAACTACGAGCACCAGCTTAAAACCCAAAGGACTTGGCGGTGCTTTAGACCCAC
																1	151	>1.00 Striped cusk eel Ophidon marginatum	ACTATGCTAAGCCTTAAACATAGACATACTCTGTCCGCCAGGGTATTACGAGCATCAGCTTAAAACCCAAAGGACTTGGCGGTACTTTACACCCAC
																1	152	>1.00 Striped cusk eel96 Ophidon marginatum96	ACTATGCTAAGCCTTAAACACAGACAAATGCTCTGTCCGCCAGGGTATTACGAGCATCAGCTTAAAACCCAAAGGACTTGGCGGTACTTTACACCCAC
																1	153	>1.00 Striped killifish Fundulus majalis	ACTATGCACAGCCGTAAACTTTGATATGATATTACAACATTATCCGCCTGGGGACTACGAGCGTAAGCTTAAAACCCAAAGGACTTGGCGGTGCTTTAGATCCAT
																1	154	>1.00 Striped sea robin Prionotus evolans	ACTATGCTTAGCCCTAAACATTGGCAGCACACCACATATGCTGCCCGCCTGGGAAGTAAGAGCACCAGCTTGAAACCCAAAGGACTTGGCGGTGCTTTAGATCCCC
																1	155	>1.00 Sturgeon sp Acipenser sp	ACTATGCTCAGTCATAAACTTTGGTGATAAATTACACATATTGCCCGCCAGGGTACTACGAGCGCTAGCTTAAAACCCAAAGGACTTGGCGGTGCCCCAGACCCAC
																1	156	>1.00 Summer flounder Paralichthys dentatus	ACTATGCTTAGCCCTAAACATCGATTGTATAATACACTCAATATCCGCCCGGGGATTACAAACGTTAGTTTAAAACCCAAAGGACTTGGCGGTGCTTAACATCCAC
																1	157	>1.00 Swordfish Xiphias gladius	ACTATGCTTAGCCCTAAACATCGATTATTAATTACACCCAATATCCGCCCGGGAATTACGAGCATCAGTTTAAAACCCAAAGGACTTGGCGGTGCTTAACATCCAC
																1	158	>1.00 Taillight or Weed shiner Notropis maculatus or texanus	ACTATGCTCAGTTATAAACCCAGACGTCCAACTACAATTAGACGTCCGCCCGGGTACTACGAGCATTAGCTTGAAACCCAAAGGACCTGACGGTGCCTCAGACCCCC
																1	159	>1.00 Tautog Tautoga onitis	ACTATGCCTAGCCGTAAACATCGATAGTGCATTACGTTAACTATCCGCCCGGGTACTACGAGCATGAGCTTAAAACCCAAAGGACTTGGCGGTGCTTTAGATCCAC
																1	160	>1.00 Tesselated darter Etheostoma olmstedi	ACTATGCCTAGCCGTAAACATTGGTAACATAATACATTCATTACCCGCCTGGGAACTACGAGCATCAGCTTGAAACCCAAAGGACTTGGCGGTGCTTTAGATCCAC
																1	161	>1.00 Thread herring Opisthonema oglinum	ACTATGCCCTGCCGTAAACTTAGATATTTCAATACAATAAATATCCGCCCGGGGACTACGAGCGCCAGCTTAAAACCCAAAGGACTTGGCGGTGCTTCAGACCCCC
																1	162	>1.00 Three-spined stickleback Gasterosteus aculeatus	ACTATGCCTAGCCCTAAACATTGATAGAATTTTACAACCACTATCCGCCCGGGGACTACAAGCATCAGCTTGAAACCCAAAGGACTTGGCGGTGCTTTAGATCCAC
																1	163	>1.00 Tidewater or slender mojarra Eucinstomus harengulus jonesii	ACTATGCTTAGCCCTAAATACAGATAAAATTACACTTTACTTTATCCGCCCGGGTACTACGAGCATTAGCTTGAAACCCAAAGGACTTGGCGGTGCTTTAGACCCAT
																1	164	>1.00 Tomcod Microgadus tomcod	ACTATGTATGGTTGTTAACATCGATGGTTTTATACCCAAACCATCCGCCTGGGGACTACGAGCAATAGCTTAAAACCCAAAGGACTTGGCGGTGCTTTAGACCCCC
																1	165	>1.00 Tuna sp Thunnus sp	ACTATGCCTAGCCGTAAACATTGATAGAATTTTACACCCTCTATCCGCCTGGGTACTACGAGCATTAGCTTGAAACCCAAAGGACTTGGCGGTACTTTAGATCCCC
																1	166	>1.00 Twospot flounder Bothus robinsi	ACTATGCTCAGCCCTAAACATTGATTGAATTTAACTACTTCAATCCGCCCGGGAATTACGGACATCAGTCTAAAAACCAAAGGACTTGGCGGTGCTTTACATCCCC
																1	167	>1.00 Walking catfish Clarias batrachus	ACTATGCTTAGCCATAAACCTAGATGTAAACTTACACACACATCCGCCAGGGTACTACGAGCCTAGCTTAAAACCCAAAGGACTTGGCGGTGTCTCAGACCCAC
																1	168	>1.00 Walleye Sander vitreus	ACTATGCCTAGCCATAAACATTGGTAGTACCCTACACTCACTACCCGCCTGGGAACTACGAGCATTAGCTTGAAACCCAAAGGACTTGGCGGTGCTTTAGATCCCC
																1	169	>1.00 Weakfish Cynoscion regalis	ACTATGCTTAGCCTTAAACATTGACAACAACATACACCTGTTGTCCGCCTGGGTACTACGAGCATTAGCTTAAAACCCAAAGGACTTGGCGGTGCTTTAGACCCAC
																1	170	>1.00 White grunt Haemulon plumierii	ACTATGCCCAGCCTTAAACATTGACGTCTACTACATATGCCGTCCGCCCGGGGATTACGAGCACCAGCTTAAAACCCAAAGGACTTGGCGGTGCTTTAGATCCAC
																1	171	>1.00 White mullet Mugil curema	ACTATGCTCAGCCCTAAACTTTGATAGTTTTACCACACCCACTATCCGCCCGGGTACTACGAGCTTTAGCTTAAAACCCAAAGGACTTGGCGGTGCTTAAGATCCGT
																1	172	>1.00 White perch Morone americana	ACTATGCTTAGCCCTAAACATAGACAGTTGTTTACCCCCACTGTCCGCCCGGGTACTACGAGCATTAGTTTGAAACCCAAAGGACTTGGCGGTGCTTTAGACCCAC
																1	173	>1.00 Windowpane flounder Scophthalmos aquosus	ACTATGCTTAGCCCTAAACATCGATTTAATACCCCATTAAATCCGCCTGGGGACTACGAACGTATGTTTAAAACCCCAAGGACTTGGCGGTGCTTTATATCCAC
																1	174	>1.00 Winter or Yellowtail flounder Pseudopleuronectes americanus or Pleuronectes ferrugineus	ACTATGCTTAGCCCTAAACATCGATTGCACCATACACTCCATATCCGCCCGGGAATTATGAACGTCAGTTTAAAACCCAAAGGACTTGGCGGTGCTTAACATCCAC
																1	175	>1.00 Witch flounder Glyptocephalus cynoglossus	ACTATGCTTAGCCCTAAACATCGATTGCACCATACACTCAATATCCGCCCGGGAATTATGAACGTCAGTTTAAAACCCAAAGGACTTGGCGGTGCTTAACATCCAC
																1	176	>1.00 Yellow jack Carangoides bartholomaei	ACTATGCTTAGCCCTAAACATTGATTGTTTACTACATCAAACATCCGCCTGGGAATTACGAACATTAGTTTAAAACCCAAAGGACTTGGCGGTGCTTAATATCCAC
																1	177	>1.00 Yellowtail snapper Ocyurus chrysurus	ACTATGCCTAGCCATAAACATTGATAGTTAACTACGCCCACTATCCGCCCGGGGACTACGAGCATCAGCTTGAAACCCAAAGGACTTGGCGGTGCTTTAGATCCAC
																1.1	178	>1.10 American eel Anguilla rostrata v1 (99 rostrata,100anguilla)	ACTATGCTCAACCTTAAACAACGATGACACCATACAAATATCATCCGCCAGGGGACTACGAGCGTTAGCTTAAAACCCAAAGGACTTGGCGGTGCCTCAAACCCAC
																1.1	179	>1.10 Atlantic menhaden LS15	ACTATGCCCCGCCGTAAACTTAGATATTTCAGTACAATAAATATCCGCCAGGGGACTACGAGCGCCAGCTTAAAACCCAAAGGACTTGGCGGTGCTTCAGACCCCC
																1.1	180	>1.10 Atlantic silverside v1	ACTATGCCTAGCCGTAAACTTTGGTGATAAAACACACATATCACCCGCCCGGGTACTACAAGCATTAGCTTAAAACCCAAAGGACTTGGCGGTGCTTTAGATCCAC
																1.1	181	>1.10 Atlantic silverside v2	ACTATGCCTAGCCGTAAACTTTGGTGATAAAACACACATATCGCCCGCCCGGGTACTACGAGCATTAGCTTAAAACCCAAAGGACTTGGCGGTGCTTTAGATCCAC
																1.1	182	>1.10 Atlantic silverside v3	ACTATGCCCAGCCGTAAACTTTGGTGATAAAACACACATATCACCCGCCCGGGTACTACGAGCATTAGCTTAAAACCCAAAGGACTTGGCGGTGCTTTAGATCCAC
																1.1	183	>1.10 Bay anchovy99 v1	ACTATGCCTAGCCGTAAACTTTTATGCTAACGTACAACTAGCATCCGCCAGGGAACTACAAGCACCAGCTTAAAACCCAAAGGACTTGGCGGTGCCTCAGACCCCC
																1.1	184	>1.10 Black crappie Pomoxis nigromaculatus v1	ACTATGCCTAGCCCTAAACATTGATAGCATCCTACATCTGCTATCCGCCTGGGTACTACGAGCTTTAGCTTGAAACCCAAAGGACTTGGCGGTGCTTTAGATCCAC
																1.1	185	>1.10 Black crappie Pomoxis nigromaculatus v2	ACTATGCCTAGCCTTAAACATTGATAGCATCCTACATCTGCTATCCGCCTGGGAACTACGAGCTTTAGCTTGAAACCCAAAGGACTTGGCGGTGCTTTAGATCCAC
																1.1	186	>1.10 Black crappie98 Pomoxis nigromaculatus98 v3	ACTATGCCTAGCCCTAAACATTGATAGCATTCTACACCTGCTATCCGCCTGGGAACTACGAGCATTAGCTTGAAACCCAAAGGACTTGGCGGTGCTTTAGATCCAC
																1.1	187	>1.10 Gray angelfish99 v1	ACTATGCCTAGCCGTAAACATAGACAGTTCACGTACCCTACTGTCCGCCCGGGAACTACGAGCATTAGCTTGAAACCCAAAGGACTTGGCGGTGCTTTATACCCAC
																1.1	188	>1.10 Gulf kingfish98 v1	ACTATGCTTAGTCCTAAACATTGACAACAATACACACCTGCTGTCCGCCTGAGAACTACGAGCACCAGCTTGAAACCCAAAGGACTTGGCGGTGCTTTAGATCCAC
																1.1	189	>1.10 Gulf kingfish99 v2	ACTATGCTTAGTCCTAAACATTGACAACAATACACACCTGCTGTCCGCCTGGGAACTACGAGCACCAGCTTGAAACCCAAAGGACTTGGCGGTGCTTTAGATCCAC
																1.1	190	>1.10 Mahi mahi v1	ACTATGCTTAGCCCTAAACATTGACTGTTTATTACATAAACATCCGCCTGGGAACTACGAACATTAGTTTAAAACCCAAAGGACTTGGCGGTGCTTAACATCCAC
																1.1	191	>1.10 Mummichog v1	ACTATGCACAGCCATAAACTTTGATAAGAATATACAACATTATCCGCCTGGGTACTACGAGCGTAAGCTTAAAACCCAAAGGACTTGGCGGTGCTTTAGATCCAC
																1.1	192	>1.10 Mummichog v2	ACTATGCACAGCCGTAAACTTTGATAAGAATATACAACATTATCCGCCTGGGAACTACGAGCGTAAGCTTAAAACCCAAAGGACTTGGCGGTGCTTTAGATCCAC
																1.1	193	>1.10 Northern sea robin99 v1	ACTATGCTTAGCCCCAAACATTGATAGCACGCCACATATGCTATCCGCCCGGGAAGTAAGTGCACGAGCTTGAAACCCAAAGGACTTGGCGGTGCTTTAGATCCCC
																1.1	194	>1.10 Oyster toadfish95 v1	ACTATGTTTAGTCGTAAAACTTCGTAGCCGCCAGGATACTACGAGCAACTGCTTAAAAACCAAAGGCCCTGGCGGTGCTTTATTCCCC
																1.1	195	>1.10 Scup99 v1	ACTATGCTTAGCCATAAACATTGACAGTCTATTACATTTTCTGTCCGCCCGGGAACTACGAGCATTAGCTTAAAACCCAAAGGACTTGGCGGTGCTTTAGACCCAC
																1.1	196	>1.10 Spot or Black drum99 v1	ACTATGCTTAGCCCTAAACATTGACAACAACATACACCTGTTGTCCGCCCGGGAACTACGAGCATCAGCTTGAAACCCAAAGGACTTGGCGGTGCTTTAGATCCAC
																1.1	197	>1.10 Striped killifish v1	ACTATGCACAGCCGTAAACTTTGATATGATATTACAACATTATCCGCCTGGGAACTACGAGCGTAAGCTTAAAACCCAAAGGACTTGGCGGTGCTTTAGATCCAT
																1.1	198	>1.10 Summer flounder99 v1	ACTATGCTTAGCCCTAAACATCGATTGTGTAATACACTCAATATCCGCCCGGGGATTACAAACGTTAGTTTAAAACCCAAAGGACTTGGCGGTGCTTAACATCCAC
																1.1	199	>1.10 Summer flounder99 v2	ACTATGCTTAGCCCTAAACATCGATTGTATAATACACTCAATATCCGCCCGGGAATTACAAACGTTAGTTTAAAACCCAAAGGACTTGGCGGTGCTTAACATCCAC
																1.1	200	>1.10 Tautog v1	ACTATGCCTAGCCGTAAACATCGATAGTGCATTACGTTAACTATCCGCCCGGGTACTACGAGCATGGGCTTAAAACCCAAAGGACTTGGCGGTGCTTTAGATCCAC
																1.1	201	>1.10 Tautog v2	ACTATGCCTAGCCGTAAACACCGATAGTGCATTACGTTAACTATCCGCCCGGGTACTACGAGCATGAGCTTAAAACCCAAAGGACTTGGCGGTGCTTTAGATCCAC
																1.1	202	>1.10 Tautog v3	ACTATGCCTAGCCGTAAACATCGATAGTGCATTACGTTAACTATCCGCCCGGGTACTACGAGCATGAGCTTAAAACCCAAAGGACTTGGCGGCGCTTTAGATCCAC
																1.3	203	>1.30 Asian carps Labeo sp99	ACTATGCTTAGCCGTAAACTTAGACATCAAACTACAATTAGATGTCCGCCAGGGTACTACGAGCATTAGCTTAAAACCCAAAGGACCTGACGGTGTCTCAGACCCCC
																1.3	204	>1.30 Atlantic salmon Salmo salar	ACTATGCCTAGCCGTAAACTTTGATGGAAACATACAACTGACATCCGCCAGGGGACTATAAGCGCCAGCTTAAAACCCAAAGGACTTGGCGGTGCCTCAGACCCAC
																1.3	205	>1.30 Atlantic salmon v1	ACTATGCCTAGCCGTAAACTTTGATGAAAACATACAACTGACATCCGCCAGGGGACTATAAGCGCCAGCTTAAAACCCAAAGGACTTGGCGGTGCCTCAGACCCAC
																1.3	206	>1.30 Barfin flounder Verasper moseri (Japanese flounder)	ACTATGCTTAGCCCTAAACATTGATTGTACCATACACTCTATATCCGCCCGGGAATTATGAACATCAGTTTAAAACCCAAAGGACTTGGCGGTGCTTAACATCCAC
																1.3	207	>1.30 Barramundi Lates calcarifer	ACTATGCTTAGCCCTAAACATTGATTTTACATTACACTTAATATTCCGCCCGGGAATTACAAGCACTAGCTTAAAACCCAAAGGACTTGGCGGTGCTTAATATCCAC
																1.3	208	>1.30 Barramundi v1	ACTATGCTTAGCCGTAAACATTGATTTTACATTACACTTAATATTCCGCCCGGGAATTACAAGCACTAGCTTAAAACCCAAAGGACTTGGCGGTGCTTAATATCCAC
																1.3	209	>1.30 Bata Labeo bata, multiple other Asian cyprinids	ACTATGCTCAGCCGTAAACTTAGACATCCAACTACAATTAGATGTCCGCCAGGGTACTACGAGCATTAGCTTAAAACCCAAAGGACCTGACGGTGTCTCAGACCCCC
																1.3	210	>1.30 Bluestriped grunt Haemulon sciurus	ACTATGCCCAGCCTTAAACATTGACGTATACTACATATGCCGTCCGCCCGGGGATTACAAGCACCAGCTTAAAACCCAAAGGACTTGGCGGTGCTTTAGATCCAC
																1.3	211	>1.30 Bonga shad Ethmalosa fimbriata99 E	ACTATGCCCTGCCGTAAACTTAGATACTTCCGTACAACAAGTATCCGCCCGGGGACTACGAGCGCCAGCTTAAAACCCAAAGGACTTGGCGGCGCTTCAGACCCCC
																1.3	212	>1.30 Butterfly mackerel Gasterochisma melampus	ACTATGCCTAGCCATAAACATTGATAGAATTTTACACCCTCTATCCGCCTGGGTACTACGAGCATTAGCTTGAAACCCAAAGGACTTGGCGGTACTTTAGATCCCC
																1.3	213	>1.30 Chinese ink carp Procypris mera, other Asian carps	ACTATGCTCAGCCGTAAACTTAGACATCCAGCTACAATTAGATGTCCGCCAGGGTACTACGAGCATTAGCTTAAAACCCAAAGGACCTGACGGTGTCTCAGACCCCC
																1.3	214	>1.30 Chinook salmon Onchorhynchus tshawytscha	ACTATGCCTAGCCGTAAACTTTGATAAAAATATACAATTGATATCCGCCAGGGTACTACAAGCGCCAGCTTAAAACCCAAAGGACTTGGCGGTGCCTCAGACCCAC
																1.3	215	>1.30 Cichlid Maylandia zebra others	ACTATGCCCAGCCCTAAACCTTGATAGCCCCCTACACCCACTATCCGCCCGGGTACTACGAGCACTAGCTTAAAACCCAAAGGACTTGGCGGTGCTTTAGATCCAC
																1.3	216	>1.30 Climbing perch Anabas testudineus	ACTATGCCCAGCCATAAACATTGATAGCCCAGTACACGCTATCCGCCCGGGGACTACGAGCATTAGCTTAAAACCCAAAGGACTTGGCGGTGCTTAAGATCCAC
																1.3	217	>1.30 Coney Cephalopholus fulva	ACTATGCTTTGCCCTAAACATTGATAGTTTTTTACACCCACTATCCGCCCGGGGACTACGAGCAACAGCTTAAAACCCAAAGGACTTGGCGGTGCTTTAGACCCAC
																1.3	218	>1.30 Cutlassfish Trichiurus nanhaiensis Asian ssp	ACTATGCTTAGCCGTAAACATTGATAGAACCCTACAACCTCTATCCGCCTGGCCACTACGAGCATGAAGCTTAAAAACCAAAGGACTTGGCGGTTCTTTAAACCCCT		MW719076.1
																1.3	219	>1.30 Dwarf goatfish Upeneus parvus	ACTATGCCCGGCCGTAAACGTTGATATGTAATTACAAATAATATCCGCCCGGGTACTACGAGCGTCAGCTTAAAACCCAAAGAACTTGGCGGTGCTTTAGACCCCC
																1.3	220	>1.30 European pilchard Sardina pichardus	ACTATGCCCTGCCGTAAACTTAGATGTTTTAGTACAAAAAATATCCGCCCGGGAACTACGAGCGCCAGCTTAAAACCCAAAGGACTTGGCGGTGCTTCAGACCCCC
																1.3	221	>1.30 European sea bass Dicentrarchus labrax	ACTATGCTTAGCCTTAAACATAGACAGTTGCTTATTCCCACTGTCCGCCAGGGTACTACGAGCATTAGCTTGAAACCCAAAGGACTTGGCGGTGCTTTAGACCCAC
																1.3	222	>1.30 Fat sleeper Dormitator maculatus98	ACTATGCCTAGCCCTAAACACAAGTAGCACACTTACACCTGCTACTCGCCCGGGGACTACGAGCATTAGCTTAAAACCCAAAGGACTTGGCGGTGCTTTAGATCCAC
																1.3	223	>1.30 Firehead tetra Hemigrammus bleheri99	ACTATGCTTAGCCTTAAACTTAGATGTTAACAATACAAGTAACATCCGCCAGGGTACTACGGGCGCTAGCTTAAAACCCAAAGGACTTGACGGTGTCTCAGACCCAC
																1.3	224	>1.30 Gangetic swamp eel Ophichthys cuchia	ACTATGCTTAGCCTTAAACATTAATAGGACCACACACTCCTATTCGCCCGGGAACTACGAGCACTAGCTTAAAACCCAAAGGACTTGGCGGTGCTTAACATCCAC
																1.3	225	>1.30 Gilt head seabream Sparus aurata	ACTATGCTTAGCCGTAAACATTGACAGTCTATAACATTTTCTGTCCGCCTGGGGACTACGAGCATTAGCTTAAAACCCAAAGGACTTGGCGGTGCTTTAGACCCAC
																1.3	226	>1.30 Gray parrotfish Sparisoma axillare	ACTATGCATAGCCGTAAACAGACAGCCCAGTACATTGGCTGTCCGCCCGGGTACTACGAGCACGAGCTTGAAACCCAAAGGACTTGACGGTGCTTTACATCCCC
																1.3	227	>1.30 Hilsa shad Tenuolosa ilisa	ACTATGCCTTGCCGTAAATTTAGATGTTTTTCTACAACAAACATCCGCCTGGGGACTACGAGCGCTAGCTTAAAACCCAAAGGACTTGGCGGTGCTTCAGACCCCC
																1.3	228	>1.30 Iridescent shark catfish Pangasianodon hypopthalmus	ACTATGCTTAGCCTTAAACCTAGATGTACTTTTACACACACATCCGCCTGGGTACTACGAGCACAGCTTAAAACCCAAAGGACTTGGCGGTGTCTCAGACCCAC
																1.3	229	>1.30 Large yellow croaker Larimichthys crocea	ACTATGCTTAGCCCTAAACATTGATAACAACCTACACCTGTTATCCGCCCGGGAACTACAAGCATCAGCTTAAAACCCAAAGGACTTGGCGGTGCTTTAGACCCAC
																1.3	230	>1.30 Lebranche mullet Mugil liza	ACTATGCCCAGCCCTAAACTTTGATAATTTATTACACCCATTATCCGCCTGGGAACTACGAGCGCCTTAGCTTAAAACCCAAAGGACTTGGCGGTGCTTAAGATCCAC
																1.3	231	>1.30 Nile tilapia Oreochromis niloticus	ACTATGCCCAGCCCTAAACTTTGATAGCCCACTACACCCGCTATCCGCCCGGGTACTACGAGCACTAGCTTAAAACCCAAAGGACTTGGCGGTGCTTTAGACCCAC
																1.3	232	>1.30 North African catfish Clarias gariepinus	ACTATGCTTAGCCATAAACCTAGATGTACACTTACACACACATCCGCCAGGGTACTACAAGCATAGCTTAAAACCCAAAGGACTTGGCGGTGTCTCAGACCCAC
																1.3	233	>1.30 Olive flounder Paralichthys olivaceus	ACTATGCTTAGCCCTAAACATCGATTGTACATTACACTCAACATCCGCCCGGGAATTACAAACGTTAGTTTAAAACCCAAAGGACTTGGCGGTGCTTAACATCCAC
																1.3	234	>1.30 Pacific creolefish Paranthias colonus	ACTATGCTTTGCCCTAAACATTGATAGTTTTTTACACCCACTATCCGCCTGGGGACTACGAGCAATAGCTTAAAACCCAAAGGACTTGGCGGTGCTTTAGACCCAC
																1.3	235	>1.30 Pacific saury Cololabis saira	ACTATGCACAGCCCTAAACTCTGATAAAAACCTACATTTATTATCCGCCAGGGTACTACGAGCTCTAGCTTAAAATCCAAAGGACTTGGCGGTGCTTTAGACCCAC
																1.3	236	>1.30 Paradise threadfin Polynemus paradiseus (Asian catfish)	ACTATGCTTAGCCCTAAACATCGACTGTGGCCCACCCCCACATCCGCCAGGGTACTACGGACACCAGTTTAAAACCCAAAGGACTTGGCGGTGCTTTACATCCCC
																1.3	237	>1.30 Pink or sockeye salmon Oncorhynchus gorbusha or nerka	ACTATGCCTAGCCGTAAACCTTGATAAAAATATACAATTGATATCCGCCAGGGGACTACAAGCGCCAGCTTAAAACCCAAAGGACTTGGCGGTGCCTCAGACCCAC
																1.3	238	>1.30 Porkfish Anisotremus virginicus	ACTATGCCCAGCCTTAAACATTGACAGTAAATTACAAATACCGTCCGCCCGGGAATTACGAGCACTAGCTTAAAACCCAAAGGACTTGGCGGTGCTTTAGATCCAC
																1.3	239	>1.30 Porkfish99 Anisotremus virginicus99	ACTGTGCCCAGCCTTAAACATTGACAGTAAATTACAAATACCGTCCGCCCGGGAATTACGAGCACTAGCTTAAAACCCAAAGGACTTGGCGGTGCTTTAGATCCAC
																1.3	240	>1.30 Red barracuda Sphyraena pinguis	ACTATGCCCAGCCGTAAAAATTGATTGAATAGTACAACCTCAATCCGCCTGGGTATTACGAACTTCGGTTTAAAACCCAAAGGACTTGGCGGTGCTTTAAATCCTT
																1.3	241	>1.30 Red seabream Pagrus major	ACTATGCTTAGCCGTAAACATTGACAGTTGAATACATTTTCTGTCCGCCCGGGTACTACGAGCATTAGCTTAAAACCCAAAGGACTTGGCGGTGCTTTAGACCCAC
																1.3	242	>1.30 Redbelly tilapia Coptodon zillii	ACTATGCCCAGCCCTAAACTTTGATAGCCCGTTACTCCCGCTACCCGCCCGGGTACTACGAGCACTAGCTTAAAACCCAAAGGACTTGGCGGTGCTTTAGATCCAC
																1.3	243	>1.30 Sablefish Anopoploma fimbria	ACTATGCCTAGCCCTAAACCTTGATAGTGACCTACGCCCACTATCCGCCTGGGAACTACGAGCATCAGCTTGAAACCCAAAGGACTTGGCGGTGCTTTAGATCCAC
																1.3	244	>1.30 South Asian major carp Catla catla	ACTATGCTTAGCCGTAAACTTAGACATCAAACTACAATAAGATGTCCGCCAGGGTACTACGAGCATTAGCTTAAAACCCAAAGGACCTGACGGTGTCTCAGATCCCC
																1.3	245	>1.30 Splendid alfonsino Beryx splendens100 (usually 400-600m)	ACTATGCCTAGCCCTAAACATAGATAGTAATATACTCCACTATCCGCCCGGGAACTACGAGCATTAGCTTAAAACCCAAAGGACTTGGCGGTGCTTTAGACCCAC
																1.3	246	>1.30 Spotted rose snapper Lutjanus guttatus	ACTATGCCTAGCCATAAACATTGATAGTTAGCTACACCCACTATCCGCCCGGGGACTACGAGCATCAGCTTGAAACCCAAAGGACTTGGCGGTGCTTTAGATCCAC
																1.3	247	>1.30 Striped red mullet Mullus surmuletus	ACTATGCCTGGCCATAAACACTGATATGATCTTACACGCATTATCCGCCTGGGTACTACGAGCGCTAGCTTAAAACCCAAAGGACTTGGCGGTGCTTTAGACCCAC
																1.3	248	>1.30 Thai river sprat99 Clupeichthys aesarnensis99	ACTATGCCCAGCCATAAACCTAGATACTCATATACAAAAGTATCCGCCAGGGGACTACAAGCACAGCTTAAAACCCAAAGGACTTGGCGGTGCTTCAGACCCAC
																1.3	249	>1.30 Tilapia Oreochromis sp	ACTATGCCCAGCCCTAAACTTTGATAGCCCACTACACCCGCTATCCGCCCGGGTACTACGAGCACTAGCTTAAAACCCAAAGGACTTGGCGGTGCTTTAGATCCAC
																1.3	250	>1.30 Unknown fish tautog90	ACTATACCTAACCATAAACATCGATAATGCATTACGTTAACTATCCACCCAAATACTACAAGCATGAGCTTAAAACCCAAAGGACTTGGCAATGCTTTAGATCCAC
																1.3	251	>1.30 Vermillion snapper Rhomboplites aurorubens	ACTATGCCTAGCCATAAACATTGATAGTCTACTACACCCACTATCCGCCCGGGGACTACGAGCATCAGCTTAAAACCCAAAGGACTTGGCGGTGCTTTAGATCCAC
																1.3	252	>1.30 White trevally Pseudocaranx dentex N Carolina and south	ACTATGCTTAGCCTTAAACCTTGATTACCTATCACATCAAACATCCGCCTGGGGATTACGAACATTAGTTTAAAACCCAAAGGACTTGGCGGTGCTTAACATCCAC
																1.3	253	>1.30 Whitemouth croaker Micropogonias furnieri	ACTATGCTTAGCCCTAAACATTGACAACAACATACACCTGTTGTCCGCCTGGGAACTACGAGCATCAGCTTAAAACCCAAAGGACTTGGCGGTGCTTTAGACCCAC
																1.3	254	>1.30 Wrymouth Cryptacanthodes maculatus	ACTATGCCTAGCCATAAACATTGATAGTACCCTACGCCCACTATCCGCCTGGGAACTACGAGCATCAGCTTAAAACCCAAAGGACTTGGCGGTGCTTTAGATCCAC
																1.3	255	>1.30 Yellowfin goatfish Mulloidichthys vanicolensis	ACTATGCCTGGCCGTAAACATTGATAAAATATTACACATATTATCCGCCTGGGTACTACGAGCAGTAGCTTAAAACCCAAAGGACTTGGCGGTGCTTTAGACCCCC
																1.3	256	>1.30 Zebrafish Danio rerio	ACTATGCTTAGCCATAAACAAAGACATTTAATCACAACAATGTTCGCCCGGACACTACAAGCATAAGCTTAAAACCCAAAGGACCTGACGGTGCCTTAGATCCCC
																1.31	257	>1.31 Red seabream Pagrus major99	ACTATGCTTAGCCGTAAACATTGACAGTTGAATACATTTTCTGTCCGCCTGGGTACTACGAGCATTAGCTTAAAACCCAAAGGACTTGGCGGTGCTTTAGACCCAC
																1.4	258	>1.40 American brook lamprey Lethenteron appendix, other lampreys	GCTATGCCTGCCATAAATAAACTACCGTCGCCAGGGCACTACGAACAATCGTTTAAAACCCAAAGAACTTGACGGCACCCTAAACCCAC
																1.4	259	>1.40 Bluegill Lepomis macrochirus	ACTATGCCTAGCCTTAAACATTGGCAACACTTTACACCTGCTGCCCGCCAGGAAACTACGAGCATTAGCTTAAAACCCAAAGGACTTGGCGGTGCTTTAGACCCAC
																1.4	260	>1.40 Brook trout others Salvelinus sp	ACTATGCCTAGCCGTAAACTTTGATAGAAAAATACAACTGATATCCGCCAGGGAACTACAAGCGCCAGCTTAAAACCCAAAGGACTTGGCGGTGCCTCAGACCCAC
																1.4	261	>1.40 Brown bullhead Ameiurus nebulosus	ACTATGCTTAGCCTTAAACCCAGATGTATTCTTACACACACATCCGCCCGGGTACTACGAGCATAGCTTAAAACCCAAAGGACTTGGCGGTGTCTCAGACCCAC
																1.4	262	>1.40 Brown bullhead99 Ameiurus nebulosus99	ACTATGCTTAGCCTTAAACCCAGATGTATTCTTACACACACATCCGCCCGGGTACTACGAGCATGGCTTAAAACCCAAAGGACTTGGCGGTGTCTCAGACCCAC
																1.4	263	>1.40 Brown trout Salmo trutta	ACTATGCCTAGCCGTAAACTTTGATGAAAACATACAACTGACATCCGCCAGGGAACTACAAGCGCCAGCTTAAAACCCAAAGGACTTGGCGGTGCCTCAGACCCAC
																1.4	264	>1.40 Common carp Cyprinus carpio	ACTATGCTCAGCCGTAAACTCAGACATCCAGCTACAATTAGATGTCCGCCAGGGTACTACGAGCATTAGCTTAAAACCCAAAGGACCTGACGGTGTCTCAGACCCCC
																1.4	265	>1.40 Common creek chub Semotilus atromaculatus	ACTATGCTCAGTCGTAAACTTAGACGTCCAACTACAATTAGACGTTCGCCCGGGTACTACGAGCATTAGCTTGAAACCCAAAGGACCTGACGGTGCCTTAGACCCCC
																1.4	266	>1.40 Common guppy Poecile reticulata	ACTATGCACCGCCGTAAACCTTGATAGAAAACCACAACCCCTATCCGCCCGGGGACTACGAGCATAAGCTTAAAACCCAAAGGACTTGGCGGTGCTTTAGACCCCC
																1.4	267	>1.40 Creek chubsucker Erimyzon oblongus	ACTATGCTCAGCCATAAACCCAAATATTATATTACAATAAATATTCGCCAGGGTACTACGAGCGTCAGCTTAAAACCCAAAGGACTTGGCGGTGCCTTAGACCCCC
																1.4	268	>1.40 Darter sp maybe Etheostoma fusiforme	ACTATGCCTAGCCGTAAACATTGGTAGAATAATACATTTACTGCCCGCCCGGGTACTACGAGCATCAGCTTAAAACCCAAAGGACTTGGCGGTGCTTTAGATCCAC
																1.4	269	>1.40 Eastern mosquitofish Gambusia holbrooki	ACTATGCGCAGCCATAAACTTTGATAGAAAACTACAAATTCTATCCGCCCGGGAACTACGAGCATAAGCTTAAAACCCAAAGGACTTGGCGGTGCTTTAGACCCCC
																1.4	270	>1.40 Eastern mudminnow Umbra pygmea	ACTATGCATAACTATAAACTTTGATAAAAACTTACATCTTACATCCGCCAGGGAACTACAAGCGTAAGCTTAAAACCCAAAGGACTTGGCGGTGCCTCAGACCCAC
																1.4	271	>1.40 Eastern, Western mosquitofish Gambusia holbrooki, affinis	ACTATGCACAGCCATAAACTTTGATAGAAAACTACAAATTCTATCCGCCCGGGAACTACGAGCATAAGCTTAAAACCCAAAGGACTTGGCGGTGCTTTAGACCCCC
																1.4	272	>1.40 Fathead minnow Pimephales promelas	ACTATGCTCAGCCATAAACCCAGACGTCCAACTACAATTAGACGTCCGCCCGGGTACTACGAGCATTAGCTTGAAACCCGAAGGACCTGACGGTGCCTCAGACCCCC
																1.4	273	>1.40 Freshwater drum Aplodinotus grunniens	ACTATGCTTAGCCTTAAACATTGACAACAACACACACCTGTTGTCCGCCTGGGAACTACGAGCATTAGCTTAAAACCCAAAGGACTTGGCGGTGCTTTAGATCCAC		https://www.ncbi.nlm.nih.gov/nucleotide/MG599474
																1.4	274	>1.40 Goldfish Carassius auratus	ACTATGCTCAGCCGTAAACTTAGACATCCAACTACAATAGATGTCCGCCAGGGTACTACGAGCATTAGCTTAAAACCCAAAGGACCTGACGGTGTCTCAGATCCCC
																1.4	275	>1.40 Grass carp Ctenopharyngodon idella	ACTATGCTCAGCCATAAACCTAGACATCCAACTACAATTAAACGTCCGCCCGGGTACTACGAGCATTAGCTTGAAACCCAAAGGACCTGACGGTGCCTTAGACCCCC
																1.4	276	>1.40 Grass or chain pickerel Esox americanus or niger	ACTATGCATAGTCATAAATTCTGATAAAAACATACAATTTTATCCGCCAGGGGACTACAAGCATTAGCTTAAAACCCAAAGGACTTGGCGGTGCTTCAAACCCAC
																1.4	277	>1.40 Green sunfish Lepomis cyanellus	ACTATGCCTAGCCCTAAACATTGACAATTCCATACATCTGTTGTCCGCCAGGAAACTACGAGCATCAGCTTAAAACCCAAAGGACTTGGCGGTGCTTTAGATCCAC
																1.4	278	>1.40 Largemouth bass Micropterus salmoides	ACTATGCCTAGCCTTAAACATCGATGGCAACTTACACCTGCCATCCGCCTGGGAACTACGAGCATTAGCTTAAAACCCAAAGGACTTGGCGGTGCTTTAGATCCAC
																1.4	279	>1.40 Longnose sucker or Buffalo fish Catostomus catostomus or Ictiobus sp	ACTATGCTCAGTCATAAACCCAAATGTCAAATTACAACAGACATTCGCCAGGGTACTACGAGCGTCAGCTTAAAACCCAAAGGACTTGGCGGTGCCTTAGACCCCC
																1.4	280	>1.40 Pumpkinseed Lepomis gibbosus	ACTATGCCTAGCCCTAAACATTGGCAACACCCTACATCTGTTGCCCGCCAGGAAACTACGAGCATTAGCTTAAAACCCAAAGGACTTGGCGGTGCTTTAGATCCAC
																1.4	281	>1.40 White bass Morone chrysops	ACTATGCTTAGCCTTAAACATAGACAGTTGTTTACCCACACTGTCCGCCCGGGTACTACGAGCATTAGCTTGAAACCCAAAGGACTTGGCGGTGCTTTAGACCCAC
																1.4	282	>1.40 White catfish Ameiurus catus	ACTATGCTTAGCCTTAAACCCAGATGTACTCTTACACACACATCCGCCCGGGTACTACGAGCACAGCTTAAAACCCAAAGGACTTGGCGGTGTCTCAGACCCAC
																1.4	283	>1.40 White sucker Catastomus commersoni	ACTATGCTCAGTCATAAACCCAAATGTCAAATTACAATAGACATTCGCCCGGGTACTACGAGCGTCAGCTTGAAACCCAAAGGACTTGGCGGTGCCTTAGACCCCC
																1.4	284	>1.40 Whitefish Coregonus sp	ACTATGCCTAGCCGTAAACTTTGATGGAAACATACAACTAACATCCGCCAGGGAACTACAAGCGCCAGCTTAAAACCCAAAGGACTTGGCGGTGCCTCAGACCCAC
																1.4	285	>1.40 Yellow bullhead Ameiurus natalis	ACTATGCTTAGCCTTAAACCCAGATGTATTCTTACACACACATCCGCCCGGGTACTACGAGCACAGCTTAAAACCCAAAGGACTTGGCGGTGTCTCAGACCCAC
																1.4	286	>1.40 Yellow perch Perca flavescens	ACTATGCCTAGCCATAAACATTGGTAGCACATTACACCCACTACCCGCCTGGGAACTACGAGCATCAGCTTGAAACCCAAAGGACTTGGCGGTGCTTTAGATCCAC
																2	287	>2.00 Atlantic angel shark Squatina dumeril	ACTATGCCCATCTACAAACTTAGACAATAATTTACCATATTGTCCGCCAGAGTACTACAAGCGCTAGCTTAAAACCCAAAGGACTTGGCGGTGCCTCAGACCCCC
																2	288	>2.00 Atlantic sharpnose shark Rhizoprionodon terraenovae	ACTATGCCCAACCATAAACTTAGACAACACTCCACTATATTGTTCGCCAGAATACTACAAGCGCTAGCTTAAAACCCAAAGGACTTGGCGGTATCCCACACCCAC
																2	289	>2.00 Atlantic stingray Dasyatis sabina	ACTATGCTTAACCGTAAACACAGTTACAAATAACCTGTTACCTTAATACACCGCCTGAACACTACGAGCGCTAGCTTAAAACACAAAGGACTTGGCGGTGCTCCAAACCCAT
																2	290	>2.00 Barndoor skate Dipturus laevis	ACTATGCCTAACCATAAATAGACCTTTACTACCACTTACTTTGTTTAAGTCCGCCTGAGTACTACAAGCGCTAGCTTAAAACCCAAAGGACTTGGCGGTGCCCCAGACCCCC
																2	291	>2.00 Blacktip shark Carcharhinus limbatus	ACTATGCCCAACCACAAACTTAAACAACATCCCACTATATTGTTCGCCAGAGTACTACAAGCGCTAGCTTAAAACCCAAAGGACTTGGCGGTATCCCATACCCAC
																2	292	>2.00 Bluntnose stingray Dasyatis say	ACTATGCTTAACCATAAACATTGTTATAAATAAACCTACCTTAACATACCGCCTGAATACTACAAGCGCTAGCTTAAAATCCAAAGGACTTGGCGGTGCTCCATACCCAC
																2	293	>2.00 Brazilian cownose ray Rhinoptera brasiliensis	ACTATGCTCAACCATAAACATTGTTACTAATAATTTACCTTAATACCCGCCCGAGTACTACAAGCGCTAGCTTAAAACCCAAAGGACTTGGCGGTGCTCCAAATCCAC
																2	294	>2.00 Bullnose ray Myliobatis freminvillii	ACTATGCTTAACTATAAACATTGTTATTAATGAACTTACCTTAATATCCGCCCGAGTACTACAAGCGCTAGCTTAAAACCCAAAGGACTTGGCGGTGCTCCAAATCCCC
																2	295	>2.00 Chain dogfish Scyliohinus retifer	ACTATGCCCTACCATAAACTTAGACAATAATCTACTATATTGTCCGCCAGAGTACTACAAGCGCTAGCTTAAAACCCAAAGGACTTGGCGGTGCCCCACACCCAC
																2	296	>2.00 Clearnose skate Raja eglanteria	ACTATGCCTAACCATAAATAGACCCTACCACTACTTACCTTGTCTAAGTCCGCCCGAGTACTACAAGCGCTAGCTTAAAACCCAAAGGACTTGGCGGTGCCCCAGACCCCC
																2	297	>2.00 Cownose ray Rhinoptera bonasus	ACTATGCTCAACCATAAACATCGTTACTAATGATTTACCTTAATACCCGCCCGAGTACTACAAGCGCTAGCTTAAAACCCAAAGGACTTGGCGGTGCTCCAAACCCAC
																2	298	>2.00 Nurse shark Ginglymostoma cirratum	ACTATGCCTAACTATAAACTTAGACAATAATCCACTATATTGTTCACCAGAGTACTACAAGCGCTAGCTTAAAACCCAAAGGACTTGGCGGTGTCCCACACCCAC
																2	299	>2.00 Roughtail stingray Dasyatis centroura	ACTATGCTTAACCGTAAACATTGTTACAAGCATATTTACCTTAATACACCGCCTGAACACTACAAGCGCTAGCTTAAAATCCAAAGGACTTGGCGGTGCTCCAAACCCAC
																2	300	>2.00 Sand tiger shark Carcharias taurus	ACTATGTCTAACCATAAACTTAAACAATAATTTACTATATTGTTCGCCAGAGAACTACAAGCGCTAGCTTAAAACCCAAAGGACTTGGCGGTGTCCCAAACCCAC
																2	301	>2.00 Sandbar shark Carcharhinus plumbeus	ACTATGCTCAACCACAAACTTAAACAACATCCTACTATATTGTTCGCCAGAGTACTACAAGCGCTAGCTTAAAACCCAAAGGACTTGGCGGTATCCCATACCCAC
																2	302	>2.00 Smooth dogfish Mustelus canis	ACTATGTCCAACCACAAACTTAGACAATAAATCACTATATTGTTCGCCCGAGTACTACAAGCGCTAGCTTAAAACCCAAAGGACTTGGCGGTATCCCATACCCAC
																2	303	>2.00 Southern stingray Dasyatis americana	ACTATGCTTAACCGTAAACATCGTTATAAATAAAACCACCTTAAAATACCGCCCGAATACTACAAGCGCTAGCTTAAAATCCAAAGGACTTGGCGGTGCTCCAAACCCAC
																2	304	>2.00 Spinner shark Carcharhinus brevipinna	ACTATGCCCAACCACAAACTTAGACAACACCCTACTATATTGTTCGCCAGAGTACTACAAGCGCTAGCTTAAAACCCAAAGGACTTGGCGGTATCCCATACCCAC
																2	305	>2.00 Spiny butterfly ray Gynmura altavela	ACTATGCTTAACTATAAACATTGCTATTAATAAATATACCTTAATATCCGCCTGAGTACTACAAGCGCTAGCTTAAAACCCAAAGGACTTGGCGGTGCTCCACACCCAC
																2	306	>2.00 Spiny dogfish Squaalus acanthias	ACTATGCCCAACCACAAACTTAGACAATAACCTACTACATTGTCCGCCAGAGTACTACAAGCGCTAGCTTAAAACCCAAAGGACTTGGCGGTGCTTCAGACCCCC
																2	307	>2.00 Thresher shark Alopias vulpinus	ACTATGTCTAACCACAAACTTAAACAATAATTCACTATATTGTTCGCCAGAGTACTACAAGCGCTAGCTTGAAACCCAAAGGACTTGGCGGTGTCCCAAACCCAC
																2	308	>2.00 White shark Carcharhinus leucas	ACTATACCCAACCATAAACTTAGACAACATCCCACTATATTGTTCGCCAGAGTACTACAAGCGCTAGCTTAAAACCCAAAGGACTTGGCGGTATCCCATACCCAC
																2	309	>2.00 Winter skate or Little skate Leucoraja ocellata or erinacea	ACTATGCTTAACCATAAATAGACCTTTACCACTACTTACTTTGTTTAAGTCCGCCTGAGTACTACAAGCGCTAGCTTAAAACCCAAAGGACTTGGCGGTGCCCCAGACCCCC
																2.3	310	>2.30 Atlantic sharpnose shark99	ACTATGCCCAACCATAAACTTAGACAACACTCCACTATATTGTTCGCCAGAATACTACAAGCGCTAGCTTAAAACCCAAAGGACTTGACGGTATCCCACACCCAC
																2.3	311	>2.30 Unknown ray spA	ACTATGCTTAACCGTAAACATTGTTACAAATATATTTACCTTAACACACCGCCTGAACACTACAAGCACTAGCTTAAAATCCAAAGGACTTGGCGGTGCTCCAAACCCAC
																2.3	312	>2.30 Unknown ray spB	ACTATGCTTAACCGTAAACATTGTTACAAATAAATTTACCTTATCACACCGCCTGAATACTACAAGCACTAGCTTAAAATCCAAAGGACTTGGCGGTGCTCCAAACCCAA
																2.3	313	>2.30 Unknown ray spC	ACTATGCTTAACCGTAAACATTGTTACAAATAAATTTACCTTAACACACCGCCTGAATACTACAAGCGCTAGCTTACAATCCAAAGGACTTGGCGGTGCTCCAAACCCAC
																2.3	314	>2.30 Unknown ray spD	ACTATGCTTAACCGTAAACATTGTTATAAACAAACTTACCTTAACACACCGCCTGAATACTACAAGCGCTAGCTTAAAATCCAAAGGACTTGGCGGTGCTCCAAACCCAC
																2.3	315	>2.30 Unknown ray spE	ACTATGCTTAACCATAAACATCGTTATAAACAAACCTACCTTAATACACCGCCTGAATACTACAAGCGCTAGCTTACAATCCAAAGGACTTGGCGGTGCTCCAAACCCAC
																2.3	316	>2.30 Unknown ray spF	ACTATGCTTAACCATAAACATTGTTATAAATAAACCTACCTTAATACACTGCCTGTATACTACAAGCGCTAGCTTACAATCCAAAGGACTTGGCGGTGCTCCAAACCTAC
																3	317	>3.00 American beaver Castor canadensis	ACTATGCTTAGCCGTAAACTTAGATATGTAAACCTAACAAACATATTCGCCAGAGAACTACTAGCAATTGCTTAAAACTCAAAGGACTTGGCGGTGCTTTATATCCAT
																3	318	>3.00 American bison Bison bison	ACTATGCTTAGCCCTAAACACAGATAATTACATAAACAAAATTATTTGCCAGAGTACTACCAGCAACAGCTTAAAACTCAAAGGACTTGGCGGTGCTTTATATCCTT
																3	319	>3.00 American red squirrel Tamisciurus hudsonicus99	ACTATGCTTAGCCCTAAACATAAATATTCAACTAACAAGAATATTCGCCAGAGAACTACTAGCCATAGCTAAAAACTCAAAGGACTTGGCGGTGCTTTATACCCCT
																3	320	>3.00 Black bear Ursus americanus other bears	ACTATGCTTAGCCTTAAACATAAGTAATTTATTAAACAAAATTATTCGCCGGAGAACTACTAGCAACAGCTTAAAACTCAAAGGACTTGGCGGTGCTTTAAACCCCC
																3	321	>3.00 Bobcat Lynx rufus100, also cougar100 Puma concolor	ACTATGCTTAGCCCTAAACCTAGATAGTTAACTCAAACAAAACTATCCGCCAGAGAACTACTAGCAACAGCTTAAAACTCAAAGGACTTGGCGGTGCTTTACATCCCT
																3	322	>3.00 Bottlenose dolphin Tursiops truncatus other dolphins	ACTATGCTTAGTCGTAAACTTAAATAATCCTAAAACAAGATTATTCGCCAGAGTACTATCGGCAACAGCCCAAAACTCAAAGGACTTGGCGGTGCTTCATATCCTT
																3	323	>3.00 Common dolphin, others Delphinus sp	ACTATGCTTAGTCGTAAACTTAAATAATCCCAAAACAAGATTATTCGCCAGAGTACTATCGGCAACAGCCCAAAACTCAAAGGACTTGGCGGTGCTTCATATCCTT
																3	324	>3.00 Common minke whale Balaenoptera acutorostrata	ATTATGCTTAGCCGTAAACCCTAGTAGTCACAAAAACAAGACTATTCGCCAGAGTACTACTAGCAACAGCCTAAAACTCAAAGGACTTGGCGGTGCTTCATATCCCT
																3	325	>3.00 Common shrew Sorex cinereus	ACTATGCTTAGCCCTAAACTTAGGTATTTAACTAACAAAAATACCCGCCAGAGAACTACTAGCAATAGCTTAAAACTCAAAGGACTTGGCGGTGCTTTATATCCCT
																3	326	>3.00 Deer mouse Peromyscus leucopus	ACTATGCTTAGCCCTAAACCTTAAAGATTAAATAACAAAATCATTTGCCTGAGAACTACTGGCTACCGCTTAAAACTCAAAGGACTTGGCGGTACTTTATATCCAT
																3	327	>3.00 Eastern chipmunk Tamias striatus	ACTATGCTTAGCCTTAAACACAAATACTTAATAAACAAGAGTATTCGCCAGAGAACTACTAGCAACAGCCTAAAACTCAAAGGACTTGGCGGTACTTTACATCCCT
																3	328	>3.00 Eastern cottontail Syvilagus floridianus	ACTATGCTTAGCCCTAAACTTAAATAATTCCATAACAAAATTACTCGCCAGAGAACTACAAGCCAGAGCTTAAAACTCAAAGGACTTGGCGGTGCTTTATACCCAC
																3	329	>3.00 Fin whale Balaenoptera physalus	ACTATGCTTAGTCGTAAACCCCAATAGTCACAAAACAAGACTATTCGCCAGAGTACTACTAGCAACAGCCTAAAACTCAAAGGACTTGGCGGTGCCTCATACCCAT
																3	330	>3.00 Fisher Martes pennanti	ACTATGCCCAGCCCTAAACACAAACAATTTATACAACAAAATTGTCTGCCAGAGAACTACTAGCAACAGCCTAAAACTCAAAGGACTTGGCGGTGCTTTACATCCCT
																3	331	>3.00 Gray squirrel Sciurus carolinensis	ACTATGCTTAGCCCTAAACATAAATATTCAATTAACAAGAATATTCGCCAGAGAACTACTAGCCACTGCTTAAAACTCAAAGGACTTGGCGGTGCTTTATACCCCT
																3	332	>3.00 Grivet or green monkey Chlorocebus aethiops or sabaeus	ACTATGCTTAGCCCTAAACCTCAGTAGTTAAACCAACAAAACTACTCGCCAGAATACTACAAGCAACCGCTTGAAACTCAAAGGACTTGGCGGTGCTTCACCCCC
																3	333	>3.00 Harbor or gray seal Phoca largha or Halichoerus grypus	ACTATGCTTAGCCCTAAACATAAATAATTCACGTAACAAAATTATTCGCCAGAGAACTACTAGCAACAGCTTAAAACTCAAAGGACTTGGCGGTGCTTCACACCCCT
																3	334	>3.00 Harbor porpoise Phocoena phocoena	ACTATGCCTAGTCGTAAACCTAAATAGTCCTAAAACAAGACTATTCGCCAGAGTACTATCGGCAACAGCCCAAAACTCAAAGGACTTGGCGGTGCTTCATATCCTT
																3	335	>3.00 Humpback whale	ACTATGCTTAGTCGTAAACCCTAATAGTCACAAAACAAGACTATTCGCCAGAGTACTACTAGCAACAGCCTAAAACTCAAAGGACTTGGCGGTGCTTCATACCCCT
																3	336	>3.00 Long tailed weasel Mustela frenata99	ACTATGCTCAGCCCTAAACATAAATAATTTACATAACAAAATTATTTGCCAGAGAACTACTAGCAATAGCTTAAAACTCAAAGGACTTGGCGGTGCTTTATATCCCT
																3	337	>3.00 Meadow vole Microtus pennsylvanicus	ACTATGCTTAGCCCTAAACTTCAATAATTTTAAAACAAAAATATTTGCCTGAGAACTACTGGCTACAGCTTAAAACTCAAAGGACTTGGCGGTACTTTATATCCAT
																3	338	>3.00 Muskrat Ondatra zibethicus	ACTATGCTTAGCCCTAAACTTCAATATATATAATACAAAACAAATATATTTGCCTGAGAACTACTGGCCACAGCTTAAAACTCAAAGGACTTGGCGGTACTTTATATCCAT
																3	339	>3.00 N American porcupine Erethizon dorsatum	ACTATGCCTAACCATAAACATAAAAATTTCCCAACAAAAATTTTTGCCAGAGGACTACTAGCAACAGCTTAAAACTCAAAGGACTTGACGGTGCTTACACCCAT
																3	340	>3.00 New England or Appalachian cottontail Sylvilagus transitionalis or obscurus	ACTATGCTTAGCCTTAAACTTAAATAATTCCATAACAAAATTACTCGCCAGAGAACTACAAGCCAGAGCTTAAAACTCAAAGGACTTGGCGGTGCTTTATACCCAC
																3	341	>3.00 Northern right whale Eubalaena glacialis	ACTATGCTTAGCCATAAACTCTAATAGTCACGAAACAAGACTACTCGCCAGAGTACTACTAGCAACAGCCTAAAACTCAAAGGACTTGGCGGTGCTTCATACCCCC
																3	342	>3.00 Northern short tailed shrew Blarina brevicauda	ACTATGCTTAGCCCTAAACTTAGGTAATTTAATTAACAAAACTACTCGCCAGAGGACTACTAGCAACAGCTTAAAACTCAAAGGACTTGGCGGTGCTTTATATCCAT
																3	343	>3.00 Norway rat Rattus norvegicus	ACTATGCTTAGCCCTAAACCTTAATAATTAAACCTACAAAATTATTTGCCAGAGAACTACTAGCTACAGCTTAAAACTCAAAGGACTTGGCGGTACTTTATATCCAT
																3	344	>3.00 Opossum Didelphis virginiana	ACTATGCTTAGTAATAAACTAAAATAATTTAACAAACAAAATTATTCGCCAGAGAACTACTAGCAATTGCTTAAAACTCAAAGGACTTGGCGGTGCCCTAAACCCAC
																3	345	>3.00 Pacific gray whale Eschrichtius robustus	ACTATGCTTAGCCGTAAACCCTAATAGTCACAAAACAAGACTATTCGCCAGAGTACTACTAGCAACAGCTTAAAACTCAAAGGACTTGGCGGTGCTTCATACCCCT
																3	346	>3.00 Racoon Procyon lotor	ACTATGCCTAGCCCTAAACATAAATAATTAACGTAACAAAATTATTTGCCAGAGAACTACTAGCAACAGCTTAAAACTCAAAGGACTTGGCGGTGCTTTACATCCCT
																3	347	>3.00 Red fox Vulpes vulpes	ACTATGCTTAGCCCTAAACATAAATAGTTCTATAACAAAACAATTCGCCAGAGAACTACTAGCAACAGCTTAAAACTCAAAGGACTTGGCGGTGCTTTATATCCCT
																3	348	>3.00 Red squirrel Tamiasciurus hudsonicus	ACTATGCTTAGCCCTAAACATAAATATTCAACTAACAAGAATATTCGCCAGAGAACTACTAGCCACAGCTAAAAACTCAAAGGACTTGGCGGTGCTTTATACCCCT
																3	349	>3.00 River otter Lontra canadensis	ACTATGCTCAGCCCTAAACATGGATAGCTAACATAACAAAACTATCTGCCAGAGAACTACTAGCAACAGCTTAAAACTCAAAGGACTTGGCGGTGCTTTACATCCCT
																3	350	>3.00 Sea lion Zalophus californianus	ACTATGCTTAGCCCTAAACATAAATAATTCACTTAACAAAATTATCCGCCAGAGAACTACTAGCAATAGCTTAAAACTCAAAGGACTTGGCGGTGCTTCACATCCCC
																3	351	>3.00 Southern flying squirrel Glaucomys volans	ACTATGCTTAGCCCTAAACACAAATATTTAATTAACAAAAATATTCGCCAGAGTACTACTAGCAATTGCTTAAAACTCAAAGGACTTGGCGGTGCTTTATATCCCT
																3	352	>3.00 Star-nosed mole Condylura cristata	ACTATGCTTAGCCCTAAACTAAGACAATCCAACTAACAAGATTGTCCGCCAGAGAACTACTAGCAACAGCTTAAAACTCAAAGGACTTGGCGGTGCTTTATATCCTT
																3	353	>3.00 Striped skunk Mephitis mephitis	ACTATGCTTAGCCATAAACACAGACAATTAATATAACAAAATTGTTCGCCAGAGAACTACTAGCAACAGCTTAAAACTCAAAGGACTTGGCGGTGCTTTATATCCCT
																3	354	>3.00 White tailed deer Odocoileus virginianus	ACTATGCTTAGCCCTAAACATAAATAGTTATATAAACAAAACTATTCGCCAGAGTACTACCGGCAATAGCTTAAAACTCAAAGGACTTGGCGGTGCTTTATACCCTT
																3.1	355	>3.10 Eastern cottontail v1 Sylvilagus floridianus	ACTATGCTTAGCCCTAAACTTAAATAATTCCATAACAAAATTACTCGCCAGAGAACTACAAGCCAGAGCTTGAAACTCAAAGGACTTGGCGGTGCTTTATACCCAC
																3.3	356	>3.30 Unknown mammal moschus moschiferus92	ACTATGCTCAGCCCTAAACACAAATAATTACACGAAAAATATTATTCACCAGAGTACTAACAGCAACAGCTTAAAACTCAAAGGACTTGGCAGTACTTCACACCCTT
																4	357	>4.00 American coot Fulica americana	ACTATGCTTGGCCCTAAATCTAGATACTTTTCCCCACTAAAGTATCCGCCTGAGAACTACGAGCACAAACGCTTAAAACTCTAAGGACTTGGCGGTGCTCCAAACCCAC
																4	358	>4.00 American crow other corvids	ACTATGCCTGGCCCTAAATCTTGATGCTCTATGCTACCTGAGCATCCGCCCGAGAACTACGAGCACAAACGCTTAAAACTCTAAGGACTTGGCGGTGTCCCAAACCCAC
																4	359	>4.00 American goldfinch Carduelis tristis	ACTATGCCTGGCCCTAAATCTTGATGCTTACACGTACTAAAGCATCCGCCCGAGAACTACGAGCACTAACGCTTAAAACTCTAAGGACTTGGCGGTGCCCCAAACCCAC
																4	360	>4.00 American robin Turdus migratorius	ACTATGCCTGGCCCTAAATCTTGATGCTCGATATTACCTGAGCATCCGCCCGAGAACTACGAGCACAAACGCTTAAAACTCTAAGGACTTGGCGGTGCTCCAAACCCAC
																4	361	>4.00 American widgeon Mareca americana	ACTATGCCTGGCCCTAAATCTTGATACTTACCCTACCAAAGTATCCGCCAGAGAACTACGAGCACAAACGCTTAAAACTCTAAGGACTTGGCGGTGCCCTAAACCCAC
																4	362	>4.00 American woodcock Scolopax minor	ACTATGCTTAGCCATAAATCTTGATATTTTCTCATACTAAAATATCCGCCTGAGAACTACGAGCACAAACGCTTAAAACTCTAAGGACTTGGCGGTGCCCCAAACCCAC
																4	363	>4.00 Barn swallow Hirundo rustica	ACTATGCCTGGCCCTAAATCTTGATGCTCGATCTTACCGGAGCATCCGCCCGAGAACTACGAGCACAAACGCTTAAAACTCTAAGGACTTGGCGGTGCCCCAAACCCAC
																4	364	>4.00 Barred owl Strix varia	ACTATGCCCGGCCCTAAATCCTGATATTCATCACCACTAGAACATCCGCCAGGGTACTACGAGCACAAACGCTTAAAACCCTAAGGACTTGGCGGTGCCCCAAACCCAC
																4	365	>4.00 Black bellied or golden plover Pluvialis squatarola dominica	ACTATGCCTAGCCCTAAATCCTGATGCTTACCCTACCAAAGCATCCGCCTGAGAACTACGAGCGCAAACGCTTAAAACTCTAAGGACTTGGCGGTGCCCCAAACCCAC
																4	366	>4.00 Black capped chickadee Poecile atricapilla	ACTATGCCTGGCCCTAAATCTTGATGCTCGATATTACCTGAGCATCCGCCTGAGAACTACGAGCACAAACGCTTGAAACTCTAAGGACTTGGCGGTGTCCCAAACCCAC
																4	367	>4.00 Black crowned night heron Nycticorax nycticorax v1	ACTATGCTCAGCCCTAAATCTAGATACTCAACCTACCAAAGTATCCGCCCGAGAACTACGAGCACAAACGCTTGAAACTCTAAGGACTTGGCGGTGCCCCAAACCCAC
																4	368	>4.00 Black crowned night heron Nycticorax nycticorax v2	ACTATGCTCAGCCCTAAATCTAGATACTCAACCTACCAAAGTATCCGCCCGAGAACTACGAGCACAAACGCTTAAAACTCTAAGGACTTGGCGGTGCCCTAAACCCAC		MW524635.1
																4	369	>4.00 Black scoter Melanitta nigra	ACTATGCCCGGCCCTAAATCTTGATACTTCCCATACCAAAGTATCCGCCAGAGAACTACGAGCACAAACGCTTAAAACTCTAAGGACTTGGCGGTGCCCTAAACCCAC
																4	370	>4.00 Black skimmer Rhynchops niger	ACTATGCCTAGCCCTAAATCTTGATGCTTACCGTACCAAAGCATCCGCCTGAGAACTACGAGCACAAACGCTTAAAACTCTAAGGACTTGGCGGTGCTCCAAACCCAC
																4	371	>4.00 Canada goose Branta canadensis, other geese, swans	ACTATGCCTGGCCCTAAATCTTGATACTTACTTTACCGAAGTATCCGCCAGAGAACTACGAGCACAAACGCTTAAAACTCTAAGGACTTGGCGGTGCCCCAAACCCAC
																4	372	>4.00 Carolina wren Thryothorus ludovicianus	ACTATGCCTGGCCCTAAATCTTGATGCTTAATATAACACAAGCATCCGCCCGAGAACTACGAGCGCAAACGCTTAAAACTCTAAGGACTTGGCGGTGCCCCAAACCCAC
																4	373	>4.00 Cedar waxwing Bombycilla cedrorum also Bohemian waxwing	ACTATGCCTGGCCCTAAATCTTGATGCTTCATATTACCCAAGCATCCGCCCGAGAACTACGAGCACAAACGCTTAAAACTCTAAGGACTTGGCGGTGCCTCAAACCCAC
																4	374	>4.00 Chukar partridge Alectoris chukar	ACTATGCCTGGCCTTAAATCTTGATATCCCATTACCAATATATCCGCCCGAGAACTACGAGCACAAACGCTTAAAACTCTAAGGACTTGGCGGTGCCCCAAACCCAC
																4	375	>4.00 Common loon Gavia immer	ACTATGCCCAGCCCTAAATCTTGATGCTTACCCCACTGAAGCATCCGCCTGAGAACTACGAGCACAAACGCTTAAAACTCTAAGGACTTGGCGGTGCCCCAAACCCAC
																4	376	>4.00 Common starling Sturnus vulgaris	ACTATGCCTGGCCCTAAATCTTGATGCTCTACTTTACCTGAGCGTCCGCCCGAGAACTACGAGCACAAACGCTTAAAACTCTAAGGACTTGGCGGTGTCCCAAACCCAC
																4	377	>4.00 Common tern Sterna hirundo	ATTATGCCTAGCCCTAAATCTTGATGTTTATCATACTAAAGCATCCGCCTGAGAACTACGAGCACAAACGCTTAAAACTCTAAGGACTTGGCGGTGCCCCAAACCCAC
																4	378	>4.00 Common, Barrow's goldeneye Bucephala clangula, islandica	ACTATGCCTGGCCCTAAATCTTGATACTTACTATACCGAAGTATCCGCCAGAGAACTACGAGCACAAACGCTTAAAACTCTAAGGACTTGGCGGTGCCCTAAACCCAC
																4	379	>4.00 Dark-eyed junco Junco hyemalis	ACTATGCCTGGCCCTAAATCTTGATACTTACACCTACTAAAGTATCCGCCCGAGAACTACGAGCACTAACGCTTAAAACTCTAAGGACTTGGCGGTGTCCCAAACCCAC
																4	380	>4.00 Diving ducks incl bufflehead	ACTATGCCTGGCCCTAAATCTTGATACTTACCATACCGAAGTATCCGCCAGAGAACTACGAGCACAAACGCTTAAAACTCTAAGGACTTGGCGGTGCCCTAAACCCAC
																4	381	>4.00 Double crested cormorant Nannopterum auritus	ACTATGCCTAGCCCTAAATCTTGGCACTTCCCCCACTAAAGTGCCCGCCCGAGAACTACGAGCACAAACGCTTAAAACTCTAAGGACTTGGCGGTGCCCCAAACCCAC
																4	382	>4.00 Downy woodpecker Picoides pubescens	ACTATGCCTGGCCGTAAATTCAAATGCTTCTTCTCACCCAAGCATTCGCCAGGGAATTACGAGCACAAACGCTTAAAACCCTAAGGACTTGGCGGTGTCCCAAACCCAC
																4	383	>4.00 Duck Netta rufina100	ACTATGCCTGGCCCTAAATCTTGATACTTACCATACCAAAGTATCCGCCAGAGAACTACGAGCACAAACGCTTAAAACTCTAAGGACTTGGCGGTGCCCTAAACCCAC
																4	384	>4.00 Duck Netta rufina99	ACTATGCCTGGCCCTAAATCTTGATACTTACCATACCAAAGTATCCGCCAGAGAACTACGAGCACAAACGCTTGAAACTCTAAGGACTTGGCGGTGCCCTAAACCCAC
																4	385	>4.00 Dunlin Calidris alpina	ACTATGCTTAGCCTTAAATCTTGATGCTCTCCTGTACTAAAGCATCCGCCTGAGAACTACGAGCACAAACGCTTAAAACTCTAAGGACTTGGCGGTGCCCTAAACCCAC
																4	386	>4.00 Glossy ibis Plegadis falcinellus refseq incomplete	ACTATGCCTAGCCCTAAATCTTGGTACTTCCCCTACTTAAGTATCCGCCTGAGAACTACGAGCACAAACGCTTAAAACTCTAAGGACTTGGCGGTGCCCCAAACCCAC
																4	387	>4.00 Gray catbird Dumetella carolinensis	ACTATGCCTGGCCGTAAATCTTGATACTCGATATTACCTGAGTGTCCGCCCGAGAACTACGAGCACAAACGCTTAAAACTCTAAGGACTTGGCGGTGCCCCAAACCCAC
																4	388	>4.00 Great cormorant Phalacrocorax carbo	ACTATGCCTAGCCCTAAATCTTGGCACTTCCCCTACTAAAGTGCCCGCCCGAGAACTACGAGCGCAAACGCTTAAAACTCTAAGGACTTGGCGGTGCCCCAAACCCAC
																4	389	>4.00 Great shearwater Puffinus gravis	ACTATGCTTAGCCCTAAATCTTGATACTTACCCTACCGAAGTATCCGCCTGAGAACTACGAGCACAAACGCTTAAAACTCTAAGGACTTGGCGGTGCTCCAAACCCAC
																4	390	>4.00 Greater scaup, other Athya sp	ACTATGCCTGGCCCTAAATCTTGATACTTACTATACCAAAGTATCCGCCAGAGAACTACGAGCACAAACGCTTAAAACTCTAAGGACTTGGCGGTGCCCTAAACCCAC
																4	391	>4.00 Hairy woodpecker Picoides villosus	ACTATGCCTGGCCGTAAATTCAAATGCTTCCCTCACCCAAGCATTCGCCAGGGAATTACGAGCACAAACGCTTAAAACCCTAAGGACTTGGCGGTGCCCCAAACCCAC
																4	392	>4.00 Herring gull Larus smithsonianus, other gulls	ACTATGCCTAGCCCTAAATCTCGATGCTTGCCGTACCAAAGCATCCGCCCGAGAACTACGAGCACAAACGCTTAAAACTCTAAGGACTTGGCGGTGCCCCAAACCCAC
																4	393	>4.00 Herring, Great black backed gull Larus smithsonianus, marinus, other gulls	ACTATGCCTAGCCCTAAATCTCGATGCTTGCCGTACCAAAGCATCCGCCCGAGAACTACGAGCACAAACGCTTAAAACTCTAAGGACTTGGCGGTGCCCCAAACCCAT
																4	394	>4.00 Hooded merganser Lophodytes cucullatus	ACTATGCCTGGCCCTAAATCTTGATACTTACCGTACCGAAGTATCCGCCAGAGAACTACGAGCACAAACGCTTGAAACTCTAAGGACTTGGCGGTGCCCTAAACCCAC
																4	395	>4.00 Horned grebe Podiceps auritus	ACTATGCTTAGCCCTAAATCTTGATACTTACTATACTAAAGTATCCGCCTGAGAACTACGAGCACAAACGCTTAAAACTCTAAGGACTTGGCGGTGCCCCAAACCCAC
																4	396	>4.00 House sparrow Passer domesticus	ACTATGCCTGGCCCTAAATCTTGATGCTTAAACCTACTAAAGCATCCGCCCGAGAACTACGAGCACTAACGCTTAAAACTCTAAGGACTTGGCGGTGCCCCAAACCCAC
																4	397	>4.00 Laughing gull Larus atricilla	ACTATGCCTAGCCCTAAATCTCGATGCTTGCCGTACCAAAGCATCCGCCCGAGAACTACGAGCACAAACGCTTAAAACTCTAAGGACTTGGCGGTGTCCCAAACCCAT
																4	398	>4.00 Mallard other Anas sp	ACTATGCCTGGCCCTAAATCTTGATACTTACCCTACCGAAGTATCCGCCAGAGAACTACGAGCACAAACGCTTAAAACTCTAAGGACTTGGCGGTGCCCTAAACCCAC
																4	399	>4.00 Monk parakeet Myiopsitta monachus	ACTATGCCTGGCCCTAAATCTTGATGTTTACCAAACATAAACATCCGCCCGAGAACTACGAGCACAAACGCTTAAAACTCTAAGGACTTGGCGGTGCCCTAAACCCAC
																4	400	>4.00 Multiple buteos100	ACTATGCCTGGCCCTAAATCTTGATACTTACCTTACCAAAGTATCCGCCCGAGAACTACGAGCACAAACGCTTAAAACTCTAAGGACTTGGCGGTGCCCCAAACCCAC
																4	401	>4.00 Multiple finches	ACTATGCCTGGCCCTAAATCTTGATGCTTACACCTACTAAAGCATCCGCCCGAGAACTACGAGCACCAACGCTTAAAACTCTAAGGACTTGGCGGTGCCCCAAACCCAC
																4	402	>4.00 Multiple finches sparrows blackbirds	ACTATGCCTGGCCCTAAATCTTGATGCTTACACCTACTAAAGCATCCGCCCGAGAACTACGAGCACTAACGCTTAAAACTCTAAGGACTTGGCGGTGCCCCAAACCCAC
																4	403	>4.00 Northern cardinal Cardinalis cardinalis	ACTATGCCTGGCCCTAAATCTTGATGCTTACACCTACTAAAGCATCCGCCCGAGAACTACGAGCACTAACGCTTAAAACTCTAAGGACTTGGCGGTGCTCCAAACCCAC
																4	404	>4.00 Northern gannet Morus bassanus incomplete refseq	ACTATGCCTAGCCTTAAATCTTGGCACTTACCCTACTAAAGTGCCCGCCTGAGAACTACGAGCACAAACGCTTAAAACTCTAAGGACTTGGCGGTGCTCTAAACCCAC
																4	405	>4.00 Northern mockingbird Mimus polyglottus inc refseq	ACTATGCCTGGCCCTAAATCTTGATACTCGATATTACCTGAGTATCCGCCCGAGAACTACGAGCACAAACGCTTAAAACTCTAAGGACTTGGCGGTGCCCCAAACCCAC
																4	406	>4.00 Osprey Pandion haliaetus	ACTATGCCTGGCCCTAAATCTCAGTGCTTGACTAACTAAAGCACTCGCCCGAGAACTACGAGCACAAACGCTTAAAACTCTAAGGACTTGGCGGTGCCTCAAACCCAC
																4	407	>4.00 Oystercatcher99 Haematopus99	ACTATGCCTAGCCCTAAATCCCAATGCTTACTATACCAAAGCATTCGCCTGAGAACTACGAGCACAAACGCTTAAAACTCTAAGGACTTGGCGGTGCCCCAAACCCAC
																4	408	>4.00 Phoebe Sayornis phoebe	ACTATGCCTCGCCCTAAATCTTGATGTCTTCTTCCCACCCAAACATCCGCCCGAGAACTACGAGCACAAACGCTTAAAACTCTAAGGACTTGGCGGTGCTCTAAACCCAC
																4	409	>4.00 Prob great blue heron Ardea herodias matches European Ardea cinerea100	ACTATGCTCAGCCTTAAATCTTGGTACTTAACTTACTAAAGTATCCGCCTGAGAACTACGAGCACAAACGCTTAAAACTCTAAGGACTTGGCGGTGCCCCAAACCCAC
																4	410	>4.00 Rail matches Mangrove rail Rallus longirostris	ACTATGCCTAGCCCTAAATCTAGATGTTTACCCTACCAAAACATCCGCCCGAGAACTACGAGCACAAACGCTTAAAACTCTAAGGACTTGGCGGTGCTCCAAACCCAC
																4	411	>4.00 Red bellied woodpecker Melanerpes carolinus	ACTATGCCTGGCCGTTAATTCAAATGCTTTCTTACCTAAGCATTCGCCAGGGAATTACGAGCACAAACGCTTAAAACCCTAAGGACTTGGCGGTGTCCCAAACCCAC
																4	412	>4.00 Red eyed vireo Vireo olivaceus	ACTATGCCTGGCCGTAAATCTTGATGCTCTACATCTACCTGAGCATCCGCCCGAGAACTACGAGCATAAACGCTTAAAACTCTAAGGACTTGGCGGTGTCCCAAACCCAC
																4	413	>4.00 Red knot Calidris canutus	ACTATGCTTAGCCCTAAATCTTGATGTTCTCTCGTACTAAAACATCCGCCCGAGAACTACGAGCACAAACGCTTAAAACTCTAAGGACTTGGCGGTGCCCTAAACCCAC
																4	414	>4.00 Red throated loon Gavia stellata	ACTATGCCCAGCCCTAAATCTTGATGCTTACCCTACTGAAGCATCCGCCTGAGAACTACGAGCACAAACGCTTAAAACTCTAAGGACTTGGCGGTGCCCCAAACCCAC
																4	415	>4.00 Ring billed gull Larus delawarensis	ACTATGCCTAGCCCTAAATCTCGATGCTTGCCGTACCAAAGCATCCGCCTGAGAACTACGAGCACAAACGCTTAAAACTCTAAGGACTTGGCGGTGCCCCAAACCCAT
																4	416	>4.00 Rock pigeon Columba livia	ACTATGCCTGGCCCTAAATCTTGATGCTCTATATAACCAAAGCATCCGCCTGAGAACTACGAGCACAAACGCTTAAAACTCTAAGGACTTGGCGGTGCCCCAAACCCAC
																4	417	>4.00 Rock pigeon or mourning dove Columba livia or Zenaida macroura	ACTATGCCTGGCCCTAAATCTAGATGCTTATGTTACTAAAGCATCCGCCCGAGGACTACGAGCACAAACGCTTAAAACTCTAAGGACTTGGCGGTGCCCTAAACCCAC
																4	418	>4.00 Royal tern Thalasseus maximus	ATTATGCCTAGCCCTAAATCTTGATGTTTGTCATACTAAAGCATCCGCCTGAGAACTACGAGCACAAACGCTTAAAACTCTAAGGACTTGGCGGTGCCCCAAACCCAC
																4	419	>4.00 Ruddy duck Oxyura jamaicensis	ACTATGCCTGGCCCTAAATCTCGATACTTCTACCATACCAAAGTATCCGCCAGAGAACTACGAGCACAAACGCTTAAAACTCTAAGGACTTGGCGGTGCCCTAAACCCAC
																4	420	>4.00 Sanderling Calidris alba	ACTATGCTTAGCCCTAAATCTTGATGCTCCTTCGTACTAAAGCATCCGCCTGAGAACTACGAGCACAAACGCTTAAAACTCTAAGGACTTGGCGGTGCCCTAAACCCAC
																4	421	>4.00 Semipalmated plover Charadrius semipalmatus	ACTATGCTTAGCCCTAAATCCTGATGCTTACTCTACCAAAGCATCCGCCCGAGAACTACGAGCACAAACGCTTAAAACTCTAAGGACTTGGCGGTGCCCCAAATCCCC
																4	422	>4.00 Sparrow finches Emberiza tristami others	ACTATGCCTGGCCCTAAATCTTGATGCTTACACCTACTAAAGCATCCGCCCGAGAACTACGAGCACCAACGCTTAAAACTCTAAGGACTTGGCGGTGTCCCAAACCCAC
																4	423	>4.00 Surf scoter Melanitta perspicillata	ACTATGCCTGGCCCTAAATCTTGATACTTTCCATACCAAAGTATCCGCCAGAGAACTACGAGCACAAACGCTTAAAACTCTAAGGACTTGGCGGTGCCCTAAACCCAC
																4	424	>4.00 Tree swallow Tachycineta bicolor	ACTATGCCTGGCCCTAAATCTTGATGCTCGATCTTACCGGAGCATCCGCCTGAGAACTACGAGCACAAACGCTTAAAACTCTAAGGACTTGGCGGTGTCCCAAACCCAC
																4	425	>4.00 Turkey vulture Cathartes aura	ACTATGCCTGGCCCTAAATCTCGATGCTTAGCTCACCAAAGCATCCGCCTGAGAACTACGAGCACAAACGCTTAAAACTCTAAGGACTTGGCGGTGCCCCAAACCCAC
																4	426	>4.00 Unknown bird accipiter97	ATTATGCCTGGCCCTAAATCTCGATACCCACTTTACAAAAGTATCCGCCTGAGAACTACGAGCACAAACGCTTAAAACTCTAAGGACTTGGCGGTGCCCCAAACCCAC
																4	427	>4.00 Veery Catharus fuscescens	ACTATGCCTGGCCCTAAATCTTGATGCTCTACACTACCTGAGCGTCCGCCCGAGAACTACGAGCACAAACGCTTAAAACTCTAAGGACTTGGCGGTGCCCCAAACCCAC
																4	428	>4.00 Warbler sp99	ACTATGCCCGGCCCTAAATCTTGATGCTTACACCTACCAAAGCATCCGCCCGAGAACTACGAGCACCAACGCTTAAAACTCTAAGGACTTGGCGGTGCCCCAAACCCAC
																4	429	>4.00 White breasted nuthatch Sitta carolinensis	ACTATGCCTGGCCCTAAATCTTGATGCTTTATACTACCCAAGCATCCGCCCGAGAACTACGAGCACTAACGCTTAAAACTCTAAGGACTTGGCGGTGCCCCAAACCCAC
																4	430	>4.00 White throated sparrow Zonotrichia albicollis, other passerines	ACTATGCCTGGCCCTAAATCTTGATGCTTACACCTACTAAAGCATCCGCCCGAGAACTACGAGCACTAACGCTTAAAACTCTAAGGACTTGGCGGTGTCCCAAACCCAC
																4	431	>4.00 White winged scoter Melanitta deglandi	ACTATGCCTGGCCCTAAATCTTGATACTTCCCATACCAAAGTATCCGCCAGAGAACTACGAGCACAAACGCTTAAAACTCTAAGGACTTGGCGGTGCCCTAAACCCAC
																4	432	>4.00 Willet Tringa semipalmata	ACTATGCTTAGCCCTAAATCTTGATGTTATCTCATACTAAAACATCCGCCCGAGAACTACGAGCACAAACGCTTAAAACTCTAAGGACTTGGCGGTGCCCTAAACCCAC
																4	433	>4.00 Wood duck Aix sponsa	ACTATGCCTGGCCCTAAATCTTGATACTTATCCTACCAAAGTATCCGCCAGAGAACTACGAGCGCAAACGCTTAAAACTCTAAGGACTTGGCGGTGCCCTAAACCCAC
																4	434	>4.00 Yellow bellied sapsucker Sphyrapicus varius	ACTATGCCTGGCCGTAAATTCAAATGCTTTTTATTACCTAAGCATTCGCCAGGGAACTACGAGCACAAACGCTTAAAACCCTAAGGACTTGGCGGTGTCCCAAACCCAC
																4	435	>4.00 Yellow billed cuckoo Cozzycus americanus	ACTATGCCTAGCCCTAAATCTTGGTACTTAACCCCACCAAAGTACCCGCCCGAGAACTACGAGCACAAACGCTTAAAACTCTAAGGACTTGGCGGTGCCCCAAACCCAC
																4	436	>4.00 Yellow shafted flicker Colaptes auratus	ACTATGCCTGGCCGTAAATTCAGATGTCCTCCCTCAACCCAAACATTCGCCAGGGAACTACGAGCGCAAACGCTTAAAACCCTAAGGACTTGGCGGTGTCCCAAACCCAT
																4.1	437	>4.10 Tree swallow Tachycineta bicolor v1	ACTATGCCTGGCCCTAAATCTTGATGCTCGATCTTACCGGAGCATCCGCCCGAGAACTACGAGCACAAACGCTTAAAACTCTAAGGACTTGGCGGTGTCCCAAACCCAC
																5	438	>5.00 Ambystoma unisexual97.8	ACTATGCTTAGCCATAAACTTTGACCATTCCGCCAGAGTACTACGAGCAACAGCTTAAAACTCAAAGGACTTGGCGGTGCTCTACACCCAC
																5	439	>5.00 American bullfrog or green frog Rana catesbiana or clamitans	ACTATGCCTAGCCGTAAACAATTAATTTACACCAATAAGCGCCAGGGAATTACGAGCAATGCTTAAAACCCAAAGGATTTGACGGTGTCCCACCCCA
																5	440	>5.00 American or fowlers toad Anaxyrus americanus fowleri	ACTATGCCTAGCCGTAAACTTTTACTCACATCCAATTCGCCAGGGAACTACGAGCCAAGCTTAAAACCCAAAGGACTTGACGGTACCCCATATCCAC
																5	441	>5.00 Chinese soft shell turtle Pelodiscus sinensis	ACTATGCTTAACCCTAAACTTAGATATTTTAAATACAAAATTATCCGCCAGAAAACTACGAGCAAAACGCTTAAAACTCCAAGGACTTGGCGGTACCTCAAATCCAC
																5	442	>5.00 Clawed frog Xenopus100 multiple species	ACTATGCCTAGCCATAAACTTTGACTACTTACGCAAAAATCCGCCAGGGAACTACGAGCCTAAGCTTAAAACCCAAAGGACTTGGCGGTGCTCCAAACCCAC
																5	443	>5.00 Diamondback terrapin Malaclemys terrapin	ACTATGCTTAGCCCTAAACCTAGATATTTATATACAAAAATATCCGCCAGAGAATTACGAGCGAAAACGCTTAAAACTCTAAGGACTTGGCGGTACCTCAAACCCAC
																5	444	>5.00 Eastern musk turtle Sternotherus odoratus incomplete refseq	ACTATGCTTAGCCCTAAACTTAGATATTTTAAATACAAAAAATATCCGCCAGAGAATTACGAGCTAAACATGCTTAAAACTCTAAGGACTTGGCGGTACCTCAAACCCAC
																5	445	>5.00 Eastern newt Notophthalmos viridescens	ACTATGCCTAACTATAAACTTTGATTTATCCGCCAGAGTACTACGAGCAACAGCTTAAAACTCAAAGGACTTGGCGGTGCTCTATACCCCC
																5	446	>5.00 European toad Bufo bufo	ACTATGCCCAGCCGTAAACTTTTACTTACATCAAATCGCCAGGGAACTACGAGCCAAGCTTAAAACCCAAAGGACTTGACGGTACCCCACATCCCC
																5	447	>5.00 Fowlers toad Anaxyrus fowleri	ACTATGCCTAGCCGTAAACTTTTATTCACATCCAAATCGCCAGGGAACTACGAGCTAAGCTTAAAACCCAAAGGACTTGACGGTACCCCATATCCAC
																5	448	>5.00 Gray tree frog Dryophytes versicolor, others	ACTATGCTCAGCCGTAAACTTTAAATTACATCCTTATCGCCAGGGAACTACGAGCAAAGCTTAAAACCCAAAGGACTTGACGGTACCCCACATCCAC
																5	449	>5.00 Leatherback turtle Dermochelys coriacea	ACTATGCTTAGCCCTAAACTTAGATATTTAACATACAAAAATATCCGCCAGAGAACTACGAGCAAAACGCTTGAAACTCTAAGGACTTGGCGGTACCTCAAACCCCC
																5	450	>5.00 Loggerhead sea turtle Caretta caretta	ACTATGCTTAGCCCTAAACTTAGATATTTTCCACACAAAAATATCCGCCAGAGAACTACGAGCATAAACGCTTAAAACTCTAAGGACTTGGCGGTACCTCAAACCCTC
																5	451	>5.00 Northern two lined salamander Eurycea bisleata	ATTATGCTCAATCACAAACTTTGGATTACCCGCCAGAGCACTACGAGCCTTAGCTTAAAACTCAAAGGACTTGGCGGTGCTTTACACCCCC
																5	452	>5.00 Painted turtle Chrysemys picta	ACTATGCTTAGCCCTAAACCTAGATATTTACATACAAAAATATCCGCCAGAGAATTACGAGCAAAACGCTTAAAACTCTAAGGACTTGGCGGTACCTCAAACCCAC
																5	453	>5.00 Red backed salamander Plethodon cinereus	ACTATGCTTGCTCTTAAACTTTTTTCCGCCAGAGTACTACGAGCCACAGCTTAAAACTCAAAGAACTTGGCGGTGCTCTATACCCAC
																5	454	>5.00 Red eared slider Trachemys scripta	ACTATGCTTAGCCCTAAACCTAGATATTTATATACAAAAATATCCGCCAGAGAATTACGAGCAAAACGCTTAAAACTCTAAGGACTTGGCGGTGCCTCAAACCCAC
																5	455	>5.00 Snapping turtle Chelydra serpentina	ACTATGCTTAGCCCTAAACCTAGATATTTCACATACAAAAATATCCGCCAGAGAACTACGAGCAATACGCTTAAAACTCTAAGGACTTGGCGGTACCTCAAACCCCC
																5	456	>5.00 Southern or Fowlers toad Anaxyrus terrestris or fowleri	ACTATGCCTAGCCGTAAACTTTTATTCACATCCAAATCGCCAGGGAACTACGAGCCAAGCTTAAAACCCAAAGGACTTGACGGTACCCCATATCCAC
																5	457	>5.00 Spotted salamander Ambystoma maculatum 96.47 differs by 1 base from Seq7	ACTATGCTTAGCTGTAAACTTTGACTGTTCCGCCAGAGTACTACGAGCCGCAGCTTAAAACTCAAAGGACTTGGCGGTGCTCTACACCCAC
																5	458	>5.00 Spotted salamander Ambystoma maculatum 97.65	ACTATGCTTAGCTGTAAACTTTGACTGTTCCGCCAGAGTACTACGAGCCACAGCTTAAAACTCAAAGGACTTGGCGGTGCTCTACACCCAC
																5	459	>5.00 Spring peeper Pseudacris crucifer	ACTATGTCTAGCCGTAAACTTTTAATTACACCCATTTCTGCCAGGGAACTACGAGCAAAGCTTAAAACCCAAAGGACTTGACGGTACCCCACATCCGC
																5	460	>5.00 Wood frog Rana sylvatica	ACTATGCCTAGCCGTAAACAATTAATTTACACCCACCAGCGCCAGGGAATTACGAGCAATGCTTAAAACCCAAAGGATTTGACGGTGTCCCACCCCA
																6	461	>6.00 Cat Felis catus	ACTATGCTTAGCCCTAAACTTAGATAGTTATCCTAAACAAAACTATCCGCCAGAGAACTACTAGCAATAGCTTAAAACTCAAAGGACTTGGCGGTGCTTTACATCCCT
																6	462	>6.00 Chicken	ACTATGCCTAGCCCTAAATCTAGATACCTCCCATCACACATGTATCCGCCTGAGAACTACGAGCACAAACGCTTAAAACTCTAAGGACTTGGCGGTGCCCCAAACCCAC
																6	463	>6.00 Chinese or gray dwarf hamster Cricetulus griseus or migratorius	ACTATGCTTAGCCTTAAACCTTAAGGGTTAAACTATAACAAAACCCTTTGCCTGAGAACTACTAGCCACCGCTTAAAACTCAAAGGACTTGGCGGTACTTTATATCCAT
																6	464	>6.00 Cow Bos taurus	ACTATGCTTAGCCCTAAACACAGATAATTACATAAACAAAATTATTCGCCAGAGTACTACTAGCAACAGCTTAAAACTCAAAGGACTTGGCGGTGCTTTATATCCTT
																6	465	>6.00 Dog Canis lupus	ACTATGCTTAGCCCTAAACATAGATAATTTTACAACAAAATAATTCGCCAGAGGACTACTAGCAATAGCTTAAAACTCAAAGGACTTGGCGGTGCTTTATATCCCT
																6	466	>6.00 European rabbit Oryctolagus cuniculus	ACTATGCTTAGCCCTAAACTTTGATAATTTCATAACAAAATTATTCGCCAGAGAACTACAAGCCAAAGCTTAAAACTCAAAGGACTTGGCGGTGCTTTATACCCAC
																6	467	>6.00 European, Japanese quail Coturnix japonica, coturnix	ACTATGCCTAGCCCTAAATCTAGATACCCACATACTTATGTATCCGCCTGAGAACTACGAGCACAAACGCTTAAAACTCTAAGGACTTGGCGGTGCCCCAAACCCAC
																6	468	>6.00 Gaur Bos gaurus	ACTATGCTTAGCCCTAAACACAGATAATTGTATAAACAAAATTATTTGCCAGAGTACTACCAGCAACAGCTTAAAACTCAAAGGACTTGGCGGTGCTTTATATCCTT
																6	469	>6.00 Goat Capra hircus	ACTATGCTTAGCCCTAAACACAAATAATTACAGAAACAAAATTATTCGCCAGAGTACTACCGGCAACAGCCCGAAACTCAAAGGACTTGGCGGTGCTTTATACCCTT
																6	470	>6.00 Guinea pig Cavia porcellus	ACTATGCTTAGCCATAAACATAAAAACTTATACAACAAAAGATTTCGCCAGAGAACTACTAGCAATAGCTTAAAACTCAAAGGACTTGGCGGTGCTTTATACCCAC
																6	471	>6.00 Helmeted Guineafowl Numida meleagris	ACTATGCCTAGCCCTAAATCTAGATACTTCAATACCTAAGTATCCGCCTGAGAACTACGAGCACAAACGCTTAAAACTCTAAGGACTTGGCGGTGCCCCAAACCCAC
																6	472	>6.00 Horse Equus caballus	ACTATGCTTAGCCCTAAACTAAAATAGCTTACCACAACAAAGCTATTCGCCAGAGTACTACTAGCAACAGCCTAAAACTCAAAGGACTTGGCGGTGCTTTACATCCCT
																6	473	>6.00 House mouse Mus musculus	ACTATGCTTAGCCATAAACCTAAATAATTAAATTTAACAAAACTATTTGCCAGAGAACTACTAGCCATAGCTTAAAACTCAAAGGACTTGGCGGTACTTTATATCCAT
																6	474	>6.00 Muscovy duck Cairina moschata	ACTATGCCTGGCCCTAAATCTTGATACTTATCCTACCGAAGTATCCGCCAGAGAACTACGAGCACAAACGCTTAAAACTCTAAGGACTTGGCGGTGCCCTAAACCCAC
																6	475	>6.00 Pig Sus scrofa	ACTATGCCTAGCCCTAAACCCAAATAGTTACATAACAAAACTATTCGCCAGAGTACTACTCGCAACTGCCTAAAACTCAAAGGACTTGGCGGTGCTTCACATCCAC
																6	476	>6.00 Roborovskii dwarf hamster Phodopus roborovskii	ACTATGCTTAGCCCTAAACCTAAATACTTAAATAACAAAACTATTTGCCTGAGAACTACTAGCCACAGCTTAAAACTCAAAGGACTTGGCGGTACTTTATATCCAC
																6	477	>6.00 Sheep Ovis aries	ACTATGCTTAGCCCTAAACACAAATAATTATAAAAACAAAATTATTCGCCAGAGTACTACCGGCAACAGCCCGAAACTCAAAGGACTTGGCGGTGCTTTATACCCTT
																6	478	>6.00 Turkey Meleagris gallopavo	ACTATGCCTGGCCCTAAATCTTGATACTAATATACTCACGTATCCGCCTGAGAACTACGAGCACAAACGCTTAAAACTCTAAGGACTTGGCGGTGCCCTAAACCCAC
																6.1	479	>6.10 Cat Felis catus v1	ACTATGCTTAGCCCTAAACTTAGATAGTTACCCTAAACAAAACTATCCGCCAGAGAACTACTAGCAATAGCTTAAAACTCAAAGGACTTGGCGGTGCTTTACATCCCT
																6.1	480	>6.10 Cat Felis catus v2	ACTATGCTTAGCCCTAAACTTAGATAGTTATCCTAAACAAAACTATCCGCCAGAGAACTACCAGCAACAGCTTAGAACTCAAAGGACTTGGCGGTGCTTTACATCCCT
																6.1	481	>6.10 Dog v1	ACTATGCTTAGCCCTAAACATAGATAATTTTACAACAAAATAATTCGCCAGGGGACTACTAGCAATAGCTTAAAACTCAAAGGACTTGGCGGTGCTTTATATCCCT
																6.1	482	>6.10 House mouse v1	ACTATGCTTAGCTATAAACCTAAATAATTAAATTTAACAAAACTATTTGCCAGAGAACTACTAGCCATAGCTTAAAACTCAAAGGACTTGGCGGTACTTTATATCCAT
																6.1	483	>6.10 Sheep Ovis aries v1	ACTATGCTTAGCCCTAAACACAAATAATTATAAGAACAAAATTATTCGCCAGAGTACTACCGGCAACAGCCCGAAACTCAAAGGACTTGGCGGTGCTTTATACCCTT
																6.5	484	>6.50 Dog chromoX XX35E2	ACTATGCTTAGCCCTAAACATAAGCTATTCTATAACAAAATAATTCGCCAGAGAACTACTAGCAACAGCTTAAAACTCAAAGGACTTGGCGGTGCTTTATACCCCT
																6.5	485	>6.50 Dog numt	ACTATGCTTAGCCCTAAACATAAATCAGTCTATAACAAAATAATTCACCAGAGAACTACTAGCAACAGCTTAAATCTCAAAGGACGTGGCTGTGCTTTATATCCCT
																6.5	486	>6.50 Dog numt2	ACTATGCTTAGCCCTAAACATAAACCATTCTATAACAAAATAATTCGCCAGAGAACTACTAGCAACAGCTTAAAACTCAAAGGACTTGGCGGTGCTTTATATCCCT
																6.5	487	>6.50 Dog numt3	ACTATGCTTAGCCCTAAACATAAATCATTCTACAACAAAATAATTCTCCAGAGAACTACTAGCAACAGCTTAAAACTCAAAGGACTTGGCGGTTCTTTATATCCCT
																7	488	>7.00 Human mito1	ACTATGCTTAGCCCTAAACCTCAACAGTTAAATCAACAAAACTGCTCGCCAGAACACTACGAGCCACAGCTTAAAACTCAAAGGACCTGGCGGTGCTTCATATCCCT
																7	489	>7.00 Human mito2	ACTATGCTTAGCCCTAAACCTCAACAGTTAAATCAACAAAACTGCTCGCCAGAACACTACGAGCCACAGCTTAAAACTCAAAGGACCTGGCGGTGCTTCATACCCCT
																7	490	>7.00 Human mito3	ACTATGCTTAGCCCTAAACCCCAACAGTTAAATCAACAAAACTGCTCGCCAGAACACTACGAGCCACAGCTTAAAACTCAAAGGACCTGGCGGTGCTTCATATCCCT
																7	491	>7.00 Human mito4	ACTATGCTCAGCCCTAAACCTCAACAGTTAAATCAACAAAACTGCTCGCCAGAACACTACGAGCCACAGCTTAAAACTCAAAGGACCTGGCGGTGCTTCATATCCCT
																7	492	>7.00 Human mito5	ACTATGCTTAGCCCTAAACCTCAACAGTTAAATCAACAAAACTGCTCGCCAGAACACTACGGGCCACAGCTTAAAACTCAAAGGACCTGGCGGTGCTTCATATCCCT
																7	493	>7.00 Human mito6	ACTATGCTTAGCCCTAAACCTCAACAGTTAAACCAACAAAACTGCTCGCCAGAACACTACGAGCCACAGCTTAAAACTCAAAGGACCTGGCGGTGCTTCATATCCCT
																7	494	>7.00 Human mito7	ACTATGCTTAGCCCTAAACCTCAACAGTTAAATCAACAAAACTGCTCGCCAGAACACTACGAGCCACAGCTTAAAACTCAAAGGACCTGGCGGTGCTTCACACCCCT
																7.5	495	>7.50 Human chromo ATPase	ACTATGTTTAGCCATAAACTTAAAGTTATTCACTAGAGTACTATCAGCAACAGCTTAAAACTCAAAGGACTTGGTGGTATGGTGTTTCCATCCCCC
																7.5	496	>7.50 Human chromo BACRP11755J8	GCTATGCTTAACCCTAAACTCGAACAGTTAGATCAACAAAACTGTTCGCCAGAACACTACAAGCAACAGCTTAAAACTCAAAGGACTTGGCCATGCTTTATATCCCT
																7.5	497	>7.50 Human chromo mutS 5	ACTATGCTTAGCCCTAAACTTCAACAGTTAAATTAACAAAACTGCTCGCCAGAACACTACGAGCCACAGCTTAAAACTCAAAGGACCTGGCGGTGCTTCATATCCCT
																7.5	498	>7.50 Human chromo PCDH15partial	ACTATGCTTAGCCCTAAACACAAATAGTTATATTAACAAGACTGTTCGCCAGAGTACTACATGCAGCAGCTTAAAACTCAAAGGACTTGGCGGTGCTTTATAGCCTT
																7.5	499	>7.50 Human chromo RP11382F24	ACTATGCTTAGCCCTAAACCCTGATAGTTACATTAACAAAACCATTCGCCAGAGTAGTACAAGCAACAGCTTAAAACTCAAAGGACTTGGCGTTGCTTTATATCCCT
																7.5	500	>7.50 Human chromo10 PCDH15	ACTATGCTTACACAAATAGTTATATTAACAAGACTGTTCGCCAGAGTACTACATGCAGCAGCTTAAAACTCAAAGGACTTGGCGGTGCTTTATAGCCTT
																7.5	501	>7.50 Human chromo11 DYNCHH1	ACTATGCTTAGCCCTAAACTATAATAGTTATATTAACAAAACCATTCGCCAGAATACTAGAAGCAATAGCTTAAAACTCAAAGGACTTGGCGGTGCTTTATATCCCT
																7.5	502	>7.50 Human chromo14	ACTGTGCTTAGCCCTAAACTCTAGTAGTTACATTAACAAAACCATTCGTCAGAATACTACGAGCAACAGCTTAAAACTCAAAGGACCTGGCAGTTCTTTATATCCCT
																7.5	503	>7.50 Human chromo17 106I20	GCTATGCTTAACCCTAAACTCGAATAGTTAGATCAACAAAACTGTTCACCAGAACACTACAAGCAACAGCTTAAAACTCAAAGGACTTGGCGGTGCTTTATATCCCT
																7.5	504	>7.50 Human chromo17 RP1113L8	ACTATGCTTAGCCCTAAACTCTAATAGTTACATTAACAAAACCATTCGCCAGAGTACTACAAGCAACAGCTTAAAACTCAAAGGACTTGGCAGTGCTTTATATCCCT
																7.5	505	>7.50 Human chromo17 RP1113L8b	CTATGCTTAGCCCTAAACTCTAATAGTTACATTAACAAAACCATTCGCCAGAGTACTACAAGCAACAGCTTAAAACTCAAAGGACTTGGCAGTGCTTTATATCCCT
																7.5	506	>7.50 Human chromo2 RP1185C8	GCTATGCTTAACCCTAAACTCGAATAGTTAGATCAACAAAACTGTTCGCCAGAACACTACAAGCAACAGCTTAAAACTCAAAGGACTTGGCAGTGCTTTATATCCCT
																7.5	507	>7.50 Human chromo22 CH17297A18	GCTATGCTTAACTCTAAACTCGAATAGTTAGATCAACAAAACTGTTGGCCAGAACACTACAAGCAACAGCTTAAAACTCAAAGGACTTGGCGGTGCTTTATAGCCCT
																7.5	508	>7.50 Human chromo4 96	GCTATGCTTAACCTTAAACTCGAATAGTTAGATCAACAAAACTGTTCTCCAGAACACTACAAGCAACAGCTTAAAACTCAAAGGTCTTGGCAGTGCTTTACATCCCT
																7.5	509	>7.50 Human chromo4 AABC161701	GCTATGCTTAACCCTAAACTCGAATAGTTAGATCAACAAAACTGTTCGCCAGAACACTACAAGCAACAGCTTAAAACTCAAAGGACTTGGCGGTGCTTTACATCCCT
																7.5	510	>7.50 Human chromo8 RP11-101E19	ACTATGCTTACCCCTAAACTCTAATAGTTACATTTAAAAAAAAATTTGCCAGAATACTACCAGCAACAGCTAAAAACTCAAAGGATTTGATGCTGCTTATATCCCT
																7.5	511	>7.50 Human chromo8 RP1111N9a	CCCCACTAGAGTTACATTAACAAAACCATTTGCCTGAGCAACAGCTTAAAACTCAAAGGACTTGGCAGTGCTTTATATCCCTCTAG
																7.5	512	>7.50 Human chromo8 RP1111N9b	CCCTACTAGAGTTACATTAACAAAACCATTTGCCTGAGCAACAGCTTAAAACTCAAAGGACTTGGCAGTGCTTTATATCCCTCTAG
																7.5	513	>7.50 Human chromosome1 659M14	GCTATGCTTAACTCTAAACTCAAATAGTTAGATCAAAAAAACTGTTCGCCAGAACACTACAAGCAACAGCTTAAAACTCAAAGGACTTGGCGGTGCTTTATATCCCT
																7.5	514	>7.50 Human chromosome17 rp11646f1	ACTATGCTCAGCCCTAAACTTCAACAGTTAAATCAACAAAACTGCTCGCCAGAACACTAGGAGCAACAGCTTAAAACTCAAAGGACCTGGCGGTGCTTCACATCCCT
																7.5	515	>7.50 Human chromosome2 erb	ACTACACTTAGCCCTAAAGTCGAATAGTTACATTAACAAAACCATTCGCCAGACTACTACAAGCAACAGCTTAAAACTCAAAGGACTTGGCGGTGCTTTACATCCCT
																7.5	516	>7.50 Human chromosome2 rp11190J23	ACTATGCTTAGCCCTAAACTATAATAGTTAAATTAACAAAACAATTTACCAGAATACTACAAGCAACAGGTTAAAACTCAAAGGACTTGGCAGTGCTTTATATCCAT
																7.5	517	>7.50 Human chromosome20 RAE1	TCTATGCTTAGCCCTAAACCCTAACAGTTACATTAACAAAACCATTCGCCAGAGTACTACAAGCAACAATTTAAAACTCAAAGGACTTGGTGGTGCTTTATATCCCT
																7.5	518	>7.50 Human chromosome4 rp11659o3	ACTATGCTTAGCCCTAAACTCTAATAGTTACATTGAGAAAACCATTCGCCAGAGTACTACAAGCAACAGCTTAAAACTCAAAGGACTTGGCGGTGCTTTATATCCCT
																7.5	519	>7.50 Human chromosome7 ch17112M4	ACTAGGCTTAGCCCTAAACTCCAATAGTTAAATCAACAAAACTATTCCCCAGAACACTACAAGCAATAGCTTAAAACTCAAAGGACTTGGCAGTGCTTTATATCCCT
																7.5	520	>7.50 Human chromosome8 RP1111N9	ACTAGAGTTACATTAACAAAACCATTTGCCTGAGCAACAGCTTAAAACTCAAAGGACTTGGCAGTGCTTTATATCCCT
																7.5	521	>7.50 Human chromoX numtHSA566	ACTCTGCTTAGCCATACGCTCAAATAATTTAACAAAAAAATTATACACCAGCGTACTACAAGCAATAGCTTAAAAATCAAAGGAATTCATGGTGCTTTACATCCTT
																7.5	522	>7.50 Human chromoX RP11461J3	ACTATGCTTAGCTATAAACTCAAATAATTTAACAAACAAAATTATTCACCAGAGTATGACAAGCAATAGCTTAAAACTCAAAGGACATGGCGGTGCTTTACATCCCT
																7.5	523	>7.50 Human chromoX RP11522L3	ACTATGCTTAGCCATAAACTTAAATAACTGAATAAAGTTATTTGCCAGAGTACTACTACCAGCAACAGCCTAAATCTCAGAGGATTTGGCAGTGCTTTATATTCCT
																7.5	524	>7.50 Human numt 151	ACTATGCTTAGCCCTAAACCCAGATAGTTAAATTAACAAAACTACTCGCCAGAGTACTACAAACAACAGCTTAAAACTCAAAGGACTTGGCAGTGCTTTATATCCCT
																7.5	525	>7.50 Human numt 332	CCAATACGCTTAGCCCTAAACTCCAATAGTTAAATCAACAGAACTATTCACCAGAACACTACAAGCAATAGCTTAAAACTCAAAGGACTTGGCGGTGCTTTATATCCCT
																7.5	526	>7.50 Human numt HSA524	ACTATGCTTAGCCCTAAACCCAAGTAGTTAAATTAACAAAACTATTCACCAGAGAACTACAAGCCACAGCTTAAAACTACTTGGCGGTGCTTTATATCCTT
																7.5	527	>7.50 Human numt1	ACTATGCTTAGCCCTAAACTCCAATAGTTAAATCAACAAAACTATTCACCAGAACACTACAAGCAATAGCTTAAAACTCAAAGGACTTGGCGGTGCTTTATATCCCT
																7.5	528	>7.50 Human numt227	ACTATGCTTAGTTCTAAACCCAAATAGTTCAACCAACAAAACTATTCACCAGAGTACTACAAGCAACAGCTTAAGACTCAAAAGACTTGGCAGTGCTTTATATCCCT
																8	529	>8.00 Emu Dromaius novaehollandiae	ACTATGCTTAGCCCTAAATCTTGATACTCACCTTACCAGAGCATCCGCCTGAGAACTACGAGCACAAACGCTTAAAACTCTAAGGACTTGGCGGTGCCCTAAACCCAC
																8	530	>8.00 Ostrich Struthio camelus	ACTATGCTTAGCCTTAAATCATGATACTTACCCCACCTAAGTATCCGCCCGAGAACTACGAGCACAAACGCTTAAAACTCTAAGGACTTGGCGGTGCCCTAAACCCAC
																8	531	>8.00 Torpedo ray	ACTATGTTTAATCATAAATAGATAAATATTTACTACCTCATTCGCCCGAGAACTACAAGCGCTAGCTTAAAACCCAAAGGACTTGGCGGCACTCCAGATCTAC
																9	532	>9.00 Acorn worm Saccoglossus kowalevskii	ATTATTTCTAGCCACCACCTAAAATTTAACTTCAATCAAAGCCAGAGAACTACCTACAACAGTACTAAACTCAAAGAATTTGGCGGTGTTTTAGACCTAC
																9	533	>9.00 American bloodworm Glycera americana	TTCTATTCTTAACCTCACCCCATTTCTCCTGGCACTACGAGTACATACTTAAAACCTAAGAACTTGGCGGTGTCTCAACATAC
																9	534	>9.00 Candidatus pelagicus01	GGGATTAGATACCCTGTTTTAGGAGGAACTTTACAACGAAGAGCTGGTACAGCAAGACATGATGCTGTTGCTTGGGGATATGCTAGAGGAGCCTGTT
																9	535	>9.00 Candidatus pelagicus02	GGGATTAGATACCCTGTTTTAGGAGGAACTTTACAACGTAGAGCTGGTACAGCAAGACACGATGCAGTTGCTTGGGGATATGCTAGAGGAGCCTGTT
																9	536	>9.00 Candidatus pelagicus03	GGGATTAGATACCCTGTTTTAGGGGGAACTTTACAACGTAGAGCTGGTACAGCAAGACATGATGCTGTTGCTTGGGGGTATGCTAGAGGAGCCTGTT
																9	537	>9.00 Candidatus pelagicus04	GGGATTAGATACCCTGTTTTAGGAGGAACTTTACAACGAAGAGCTGGTACAGCAAGACATGATGCTGTTGCTTGGGGGTATGCTAGAGGAGCCTGTT
																9	538	>9.00 Candidatus pelagicus05	GGGATTAGATACCCTGTTTTAGGAGGAACTCTACAGCGTAGAGCTGGTACAGCAAGACACGATGCAGTTGCTTGGGGATATGCTAGAGGAGCCTGTT
																9	539	>9.00 Candidatus pelagicus06	GGGATTAGATACCCCGTTTTAGGAGGAACCTTGCAAAGAAGAGCTGGTACAGCAAGACATGATGCGGTTGCTTGGGGATATGCTAGAGGAGCCTGTT
																9	540	>9.00 Candidatus pelagicus07	GGGATTAGATACCCTGTTTTAGGAGGAACTTTACAACGTAGAGCTGGTACAGCAAGGCACGATGCGGTTGCTTGGGGTTATGCTAGAGGAGCCTGTT
																9	541	>9.00 Candidatus pelagicus08	GGGATTAGATACCCTGTTTTAGGAGGAACTCTACAGCGTAGAGCTGGTACAGCAAGACACGATGCAGTTGCATGGGGATATGCTAGAGGAGCCTGTT
																9	542	>9.00 Candidatus pelagicus09	GGGATTAGATACCCTGTTTTAGGAGGAACTTTACAGCGAAGAGCTGGTACTGCAAGACATGATGCGGTTGCTTGGGGATATGCTAGAGGAGCCTGTT
																9	543	>9.00 Candidatus pelagicus10	GGGATTAGATACCCCGTTTTAGGAGGCACCTTGCAAAGAAGAGCTGGTACTGCAAGACACGATGCGGTTGCTTGGGGATATGCTAGAGGAGCCTGTT
																9	544	>9.00 Mayfly Cleon dipterum	CCTACTACTATGCTGTTAATTCCGCCCTGAGTAGTACCAGCGTCAGCTTTAAACTCAAAGAATTTGGCGGCACCCTCCCCCGCTA
																9	545	>9.00 Proboscis worm Glycera dibranchiata	TTCTATTCTTAACCACAAACTAAATCTCCTGGCACTACGAGTACACACTTAAAACCTAAGAACTTGGCGGTGTTTCAACATAC
																9	546	>9.00 White anemone Diadumene leucolena	GGTAGTCCACACTGTGAACTCTGAAGATGATGCTTAGCAGACCCGAAAGGTTAAATCTTCCGCCTGAGTAGTACGATCGCAAGATTAAAATTCAAAAACTTTGGCTGTTCACTATTTCGA
