# Supplementary material for: Biomonitoring in the Anthropocene: Urban estuary environmental DNA tracks marine fish, terrestrial wildlife, and human diet
Source: PLoS One. 2026 Apr 29;21(4):e0332676. doi: 10.1371/journal.pone.0332676 (PMC13127899; doi:10.1371/journal.pone.0332676)
Supplement: S3 Table — (XLSX) [file pone.0332676.s003.xlsx]

## Sheet: S3 TABLE
S3 TABLE. eDNA COPIES PER ASV BY PCR, DAY														A. eDNA COPIES INDIV PCRs
													MONTH	MAY																				JUN
													DATE	2024-05-02	2024-05-02	2024-05-02	2024-05-02		2024-05-09	2024-05-09	2024-05-09	2024-05-09		2024-05-16	2024-05-16	2024-05-16	2024-05-16		2024-05-23	2024-05-23	2024-05-23	2024-05-23		2024-06-06	2024-06-06	2024-06-06	2024-06-06		2024-06-13	2024-06-13	2024-06-13	2024-06-13		2024-06-20	2024-06-20	2024-06-20	2024-06-20		2024-06-29
													MISEQ RUN	6555
													FILTER	1108A-500osMR-AFAR-2024nov	1108B-500osMR-AFAR-2024nov	1109A-500osMR-AFAR-2024nov	1109B-500osMR-AFAR-2024nov		1112A-500osMR-AFAR-2024nov	1112B-500osMR-AFAR-2024nov	1113A-500osMR-AFAR-2024nov	1113B-500osMR-AFAR-2024nov		1114A-500osMR-AFAR-2024nov	1114B-500osMR-AFAR-2024nov	1115A-500osMR-AFAR-2024nov	1115B-500osMR-AFAR-2024nov		1116A-500osMR-AFAR-2024nov	1116B-500osMR-AFAR-2024nov	1117A-500osMR-AFAR-2024nov	1117B-500osMR-AFAR-2024nov		1118A-500osMR-AFAR-2024nov	1118B-500osMR-AFAR-2024nov	1119A-500osMR-AFAR-2024nov	1119B-500osMR-AFAR-2024nov		1120A-500osMR-AFAR-2024nov	1120B-500osMR-AFAR-2024nov	1121A-250osMR-AFAR-2024nov	1121B-250osMR-AFAR-2024nov		1122A-250osMR-AFAR-2024nov	1122B-250osMR-AFAR-2024nov	1123A-250osMR-AFAR-2024nov	1123B-250osMR-AFAR-2024nov		1124A-250osMR-AFAR-2024nov
													PCR SET	1A	1B	2A	2B		1A	1B	2A	2B		1A	1B	2A	2B		1A	1B	2A	2B		1A	1B	2A	2B		1A	1B	2A	2B		1A	1B	2A	2B		1A
													OSTRICH COPIES	500	500	500	500		500	500	500	500		500	500	500	500		500	500	500	500		500	500	500	500		500	500	250	250		250	250	250	250		250
													OSTRICH READS	48831	81565	43753	42038		17405	22539	27151	23859		33529	39820	28151	29159		38612	61326	12081	11637		49204	33703	39331	26498		61195	58356	54881	44646		16458	19272	12899	8729		16397
													READS/COPY	97.662	163.13	87.506	84.076		34.81	45.078	54.302	47.718		67.058	79.64	56.302	58.318		77.224	122.652	24.162	23.274		98.408	67.406	78.662	52.996		122.39	116.712	219.524	178.584		65.832	77.088	51.596	34.916		65.588
													VERT READS	79296	113049	95229	92324		37558	34717	45634	41182		63326	87394	95702	88321		66193	85267	133903	122875		99945	82994	74910	51059		69931	66191	195967	170036		217177	163685	174401	112321		74515
						DOMINANT SPECIES PROFILES							VERT COPIES	811.943	692.999	1088.26	1098.1		1078.94	770.154	840.374	863.029		944.347	1097.36	1699.8	1514.47		857.156	695.195	5541.88	5279.5		1015.62	1231.26	952.302	963.45		571.378	567.131	892.691	952.135		3298.96	2123.35	3380.13	3216.89		1136.11
								ROCKY	0.635848				ROCKY	0.746032	0.667052	0.669004	0.747532		0.721494	0.793186	0.746352	0.660328		0.852773	0.863687	0.795593	0.79108		0.732534	0.701192	0.931733	0.878485		0.692324	0.707296	0.606228	0.684543		0.778629	0.804633	0.778487	0.751357		0.929609	0.923912	0.950044	0.965566		0.881642
								SHARED	0.19893				SHARED	0.133107	0.249629	0.241982	0.192779		0.139788	0.106387	0.163517	0.197524		0.105535	0.106058	0.146561	0.167023		0.1621	0.24101	0.0568734	0.0889465		0.174342	0.176326	0.234312	0.227791		0.141196	0.129447	0.103771	0.131972		0.0378624	0.0493816	0.0197607	0.02706		0.0573186
								SANDY	0.043054				SANDY	0.0926475	0.0575876	0.0571476	0.0428953		0.0777391	0.0557763	0.0830285	0.0600045		0.0151462	0.00847903	0.0353677	0.0255357		0.0659056	0.0502819	0.00887187	0		0.0621343	0.0403927	0.0397964	0.00897541		0.00501098	0.00996864	0.0199299	0.0416639		0.0117154	0.00723412	0.00337147	0		0.0141946
								ESTUARY	0.0657126				ESTUARY	0.00791296	0	0	0		0	0.00725142	0	0.00975909		0.0146033	0	0.00443328	0.00266427		0.0104262	0	0	0		0.00874303	0.0223919	0.00853042	0.0100942		0.0181501	0.0068693	0.0248588	0.0302826		0	0.00261989	0.00594896	0.00252778		0.0194313
									AVE/L	AVE/PCR
								LOCAL MARINE COPIES	12506.7	625.335			LOCAL MARINE COPIES	434.785	371.397	616.106	548.183		644.47	446.648	427.848	375.791		549.39	716.75	1081.72	913.92		340.309	251.655	443.175	348.286		882.164	1087.89	694.465	758.944		487.532	472.728	659.873	664.203		3232.42	2094.45	3270.97	3149.79		1016.12
										14.6719			LOCAL MARINE SPECIES	15	15	18	13		19	17	14	18		14	13	21	20		14	12	8	7		19	21	22	18		14	14	16	19		20	16	19	14		19
								NON-LOCAL COPIES	252.329	12.6165			NON-LOCAL COPIES	0	0	10.7307	0		4.16547	6.1449	6.29811	7.50241		2.19213	10.0578	19.502	12.1403		0	0	0	0		0	0	0	0		0	0	0	0		2.06586	0	0	0		0
										1.33333			NON-LOCAL SPECIES	0	0	2	0		1	1	2	2		1	2	2	1		0	0	0	0		0	0	0	0		0	0	0	0		1	0	0	0		0
								FRESH COPIES	160.684	8.03421			FRESH COPIES	4.16743	5.54772	7.86232	0		3.38983	5.39066	0	0		0	2.27273	6.51842	5.04133		0	0	0	0		4.13584	0	5.65712	0		0	0	0	1.64068		0	0	0	0		0
										0.9375			FRESH SPECIES	1	1	2	0		1	1	0	0		0	1	2	1		0	0	0	0		1	0	1	0		0	0	0	1		0	0	0	0		0
								NON-FISH COPIES	1620.75	81.0374			NON-FISH WILDLIFE COPIES	15.953	26.7455	166.263	154.8		16.863	6.76605	25.5792	34.4524		74.3983	40.3189	52.698	30.0936		6.00849	5.38108	1.98659	0		11.9502	14.2569	1.37296	8.22704		2.21423	7.39427	3.50303	3.39896		0	0	8.60532	0		1.96682
								DOMESTICATED COPIES	3696.01	184.8			DOMESTICATED COPIES	13.0655	24.5755	14.6504	47.7544		52.9158	47.2071	22.5038	32.5663		38.3996	21.2833	47.5294	76.1514		12.522	4.03581	8.56717	4.64037		22.6506	7.84797	4.41128	4.32108		1.43803	10.0418	6.79197	9.16096		0	2.11447	0	0		11.9839
								HUMAN COPIES	27628.9	1381.45			HUMAN COPIES	343.972	264.734	272.644	347.364		357.139	257.997	358.145	412.716		279.967	306.68	491.83	477.125		498.317	434.123	5088.15	4926.57		94.7179	121.265	246.396	191.958		80.1945	76.9672	222.522	273.731		64.4671	26.7876	100.55	67.1039		106.041
VERTEBRATE CATEGORY	ASV CATEGORY	SPECIES ID	SEQ	SUM SET 1A	SUM SET 1B	SUM SET 2A	SUM SET 2B	SUM ALL	SUM ALL AVE/L	% LMF	DETECTS	COPIES PER DETECT	SUM (1108-1176)/L (COMPARE MIFISH)
LOCAL MARINE	1	SUM TAUTOG Tautoga onitis	ACTATGCCTAGCCGTAAACATCGATAGTGCATTACGTTAACTATCCGCCCGGGTACTACGAGCATGAGCTTAAAACCCAAAGGACTTGGCGGTGCTTTAGATCCAC	10912.9	9885.39	10301.8	10165.3	41265.5	4298.49	34.3695	185	223.057	6053.61	219.727	175.185	189.038	225.296		229.331	139.403	165.445	130.831		298.518	399.598	483.073	415.566		102.442	67.3939	147.173	129.329		130.081	101.816	91.8614	140.048		175.039	175.063	223.666	242.116		1563.12	1017.53	1943.41	1912.3		533.116
LOCAL MARINE	1	>1.00 Cunner Tetragolabrus adspersus	ACTATGCCTAGCCGTAAACATTGATAGTACATTACATTTGCTATCCGCCCGGGTACTACGAGCATAAGCTTAAAACCCAAAGGACTTGGCGGTGCTTTAGATCCAC	2894.55	2870.92	2967.16	2766.62	11499.3	1197.84	9.57758	153	75.1585	1666.19	34.9061	22.1602	77.2061	73.8142		29.4743	26.3765	22.338	28.5636		88.7739	113.988	199.798	162.06		60.9267	37.2436	195.141	128.856		313.704	501.513	188.172	220.281		61.304	83.8646	128.164	69.4855		1079.78	660.168	864.738	823.777		106.696
LOCAL MARINE	1	SUM MENHADEN, RIV HERR Brevoortia tyrranus, Alosa sp	ACTATGCCCCGCCGTAAACTTAGATATTCCAGTACAATAAATATCCGCCAGGGGACTACGAGCGCCAGCTTAAAACCCAAAGGACTTGGCGGTGCTTCAGACCCCC	2273.34	2335.6	3084.13	2880.69	10573.8	1101.43	8.80675	169	62.5666	1048.33	45.3298	61.6441	99.8674	64.858		55.7886	28.0403	48.617	46.8167		34.7162	35.4721	79.6597	92.0813		21.9621	28.5605	15.7686	22.4714		26.6543	35.976	31.273	20.4921		11.7657	22.7654	30.8258	26.1782		6.6533	2.85388	11.1443	24.0005		2.18028
LOCAL MARINE	1	>1.00 Skilletfish Gobiesox strumosus	ACTATGCTCAGCCGTAAACAACGATAGCCCCTGCACTTGCTACCCGCCCGGGAACTACGAGCCCCAGCTTGAAACCCAAAGGACTTGGCGGTGCTTAAGATCCAC	2722.78	2878.25	2403.86	2246.19	10251.1	1067.82	8.538	177	57.9157	1109.33	28.2812	15.3375	20.1358	15.6882		31.6863	48.7821	53.2761	49.6249		44.1707	55.7132	98.3446	79.3237		13.8946	17.0319	0	0		0	17.4168	15.5221	31.4175		75.5862	64.5435	65.5737	78.7305		180.338	87.5752	154.12	145.693		163.948
LOCAL MARINE	1	>1.00 Feather blenny Hypsoblennius hentz	ACTATGCTTAGCCTTAAACTTAGATAATAGATTACCTAAATTATCCGCCTGGGGACTACGAGCACTAGCTTAAAACCCAAAGGACTTGGCGGTGCTTAATAACCCC	1366.86	1304.06	1290.96	1132.16	5094.04	530.629	4.24276	147	34.6533	728.594	0	3.38993	7.22236	0		10.2269	13.6652	0	0		9.2159	18.6464	36.2687	22.7888		12.7681	0	20.942	19.8075		16.0658	11.0969	10.8693	17.8881		20.786	11.8668	54.6546	37.1982		124.924	68.9472	89.8519	89.1282		46.2127
LOCAL MARINE	1	>1.00 Striped bass Morone saxatilis	ACTATGCTTAGCCTTAAACATAGACAGTTGTTTACCCCCACTGTCCGCCCGGGCACTACGAGCATTAGCTTGAAACCCAAAGGACTTGGCGGTGCTTTAGACCCAC	1175.17	1042.81	1372.28	1267.89	4858.15	506.058	4.0463	160	30.3635	628.595	12.5433	24.4897	45.5055	36.5622		34.3005	11.0919	16.7765	12.8463		8.21677	20.1281	67.4932	40.0734		10.1264	7.83518	9.4363	8.50735		10.7207	15.2064	15.0645	21.1714		19.8137	12.081	11.9076	27.3149		26.8259	29.4469	6.9579	4.78291		11.435
LOCAL MARINE	1	SUM BAY ANCHOVY Anchoa mitchilli	ACTATGCCTAGCCGTAAACTTTTATGCTAATGTACAACTAGCATCCGCCAGGGAACTACAAGCACCAGCTTAAAACCCAAAGGACTTGGCGGTGCCTCAGACCCCC	821.368	1038.54	1325.4	1215.07	4400.38	458.372	3.66502	108	40.7442	647.544	0	0	0	0		0	8.38547	0	0		0	0	0	8.88233		20.2916	16.3878	0	0		106.191	129.469	109.901	114.631		26.628	26.3469	19.1186	15.8693		61.1253	64.6274	31.0489	47.0844		40.0683
LOCAL MARINE	1	SUM OYSTER TOADFISH Opsanus tau	ACTATGTTTAGTCGTAAACTTAGTAGCCGCCAGGATACTACGAGCAACTGCTTAAAAACCAAAGGACCTGGCGGTGCTTTACTCCCC	1128.4	1098.18	1101.13	884.375	4212.08	438.758	3.50819	161	26.162	565.403	14.8983	5.44964	76.5662	62.9668		14.8808	11.7796	36.4443	23.4922		13.2124	8.66399	22.0951	22.3773		37.9934	49.2776	49.6648	27.9711		148.799	129.914	103.023	102.819		35.6483	34.0839	16.4037	27.802		24.5473	41.4332	10.6597	0		0
LOCAL MARINE	1	SUM SEABOARD GOBY Gobiosoma ginsburgi	ACTATGCCTAGCCGTAAACATAAGCAGCCTATCACTCCGCTGTTCGCCAGGGGACTACAAGCCCCAGCTTAAAACCCAAAGGACTTGGCGGTGCTTTAGACCCCC	1129.18	1171.33	877.323	842.837	4020.67	418.82	3.34876	149	26.9843	525.099	26.5508	26.2184	42.0085	32.0186		149.382	114.269	41.8217	15.6335		14.6142	22.4385	21.0294	20.8683		21.2628	5.51153	0	0		2.09333	7.69961	11.5558	7.07601		11.2427	10.95	25.241	43.7217		32.188	59.4386	44.7903	70.4262		45.8773
LOCAL MARINE	1	>1.00 Black drum or Spot Pogonias cromis or Leiostomus xanthurus	ACTATGCTTAGCCCTAAACATTGACAACAACATACACCTGTTGTCCGCCTGGGAACTACGAGCATCAGCTTGAAACCCAAAGGACTTGGCGGTGCTTTAGATCCAC	738.326	683.886	1270	1157.71	3849.92	401.034	3.20655	79	48.7332	601.55	0	0	0	0		0	0	0	0		0	0	0	0		0	0	0	0		0	3.76821	0	0		0	0	7.52537	20.1138		0	5.48724	0	4.72563		13.9355
LOCAL MARINE	1	>1.00 Black sea bass Centropristis striata	ACTATGCTCAGCCCTAAACATTGGTAGCGCATCACAGCCGCTACCCGCCTGGGTACTACGAGCACCAGCTTAAAACCCAAAGGACTTGGCGGTGCTTTAGACCCCC	965.576	1164.7	690.626	653.537	3474.44	361.921	2.89382	113	30.7473	527.26	0	0	3.71403	4.25805		0	0	4.56705	8.78075		15.0467	20.4169	7.76171	4.45831		2.78411	7.86779	0	0		3.1095	0	6.48344	16.5862		0	0	0	0		19.4131	6.49907	10.1364	9.36533		0
LOCAL MARINE	1	>1.00 Atlantic silverside Menidia menidia	ACTATGCCTAGCCGTAAACTTTGGTGATAAAACACACATATCACCCGCCCGGGTACTACGAGCATTAGCTTAAAACCCAAAGGACTTGGCGGTGCTTTAGATCCAC	931.684	788.86	577.345	573.008	2870.9	299.052	2.39113	89	32.2573	432.328	0	0	0	0		0	3.23883	0	3.66738		8.02291	0	0	0		0	0	0	0		0	5.23692	0	0		4.43664	0	8.8783	0		0	0	0	3.23634		5.80899
LOCAL MARINE	1	>1.00 American eel Anguilla rostrata	ACTATGCTCAACCTTAAACAACGATGACAACATACAAATATCATCCGCCAGGGGACTACGAGCGTTAGCTTAAAACCCAAAGGACTTGGCGGTGCCTCAAACCCAC	633.429	466.167	666.764	646.859	2413.22	251.377	2.00994	112	21.5466	353.106	20.2535	8.96218	14.1933	17.948		11.7782	9.45029	2.74391	3.26921		3.40004	0	22.9654	12.3632		4.10494	3.86459	0	0		43.5534	35.3974	12.6872	0		0	4.71245	13.1512	23.0256		32.9627	14.6845	6.84162	0		5.19912
LOCAL MARINE	1	>1.00 Scup Stenotomus chrysops	ACTATGCTTAGCCATAAACATTGACAGTCTACTACATTTTCTGTCCGCCCGGGAACTACGAGCATTAGCTTAAAACCCAAAGGACTTGGCGGTGCTTTAGACCCAC	356.811	353.987	397.023	271.014	1378.83	143.629	1.14841	85	16.2216	170.701	0	0	0	0		11.1462	0	0	2.40999		0	0	0	0		0	0	0	0		0	0	0	0		0	0	0	5.04524		7.2761	0	8.0045	0		4.55876
LOCAL MARINE	1	>1.00 Atlantic herring Clupea harengus	ACTATGCCCCGCCGTAAACTTAGATATATTAGTACAACAAATATCCGCCCGGGAACTACGAGCGCCAGCTTAAAACCCAAAGGACTTGGCGGTGCTTCAGACCCCC	512.449	560.348	114.785	81.5441	1269.13	132.201	1.05704	60	21.1521	53.425	5.68287	8.4166	12.0677	4.53161		14.8808	6.67731	23.2404	10.9602		2.72898	6.07735	5.18632	5.57289		18.3233	8.78909	3.93179	0		7.08276	8.54523	5.97493	5.6608		2.44301	0	0	4.64767		4.90643	0	4.18637	0		0
LOCAL MARINE	1	>1.00 Tomcod Microgadus tomcod	ACTATGTATGGTTGTTAACATCGATGGTTTTATACCCAAACCATCCGCCTGGGGACTACGAGCAATAGCTTAAAACCCAAAGGACTTGGCGGTGCTTTAGACCCCC	436.562	381.532	109.31	107.194	1034.6	107.771	0.861703	53	19.5207	156.179	2.54961	4.23589	0	7.12451		6.2913	3.57159	3.03856	16.8909		6.56148	10.0452	2.38002	5.38427		0	0	0	0		10.1821	14.1679	33.7012	8.66103		27.7964	10.0332	11.1423	6.57954		16.1775	0	0	9.36533		2.79014
LOCAL MARINE	1	>1.00 Bluefish Pomatomus saltatrix	ACTATGCTTAGCCGTAAACATTGATAGAATAGTACATCCCATCTATCCGCCGGGGTACTACGAGCACCAGCTTGAAACCCAAAGGACTTGGCGGTACTTTAGATCCCC	237.573	265.88	307.891	188.346	999.691	104.134	0.83263	53	18.8621	155.645	0	0	0	0		0	0	0	0		0	0	0	0		0	0	0	0		7.71279	15.3547	5.92408	6.39671		4.41213	0	0	0		0	0	19.4589	0		0
LOCAL MARINE	1	>1.00 American conger Conger oceanicus	ACTATGCTTAACTGTAAACAAAGATGATAATACACAAACATCATCCGCCAGGGGATTACGAGCAAAGTTTAAAACCCAAAGGACTTGGCGGTGCCTCAAACCCAC	193.414	107.413	217.452	156.716	674.995	70.3119	0.562194	68	9.92639	87.1658	0	0	0	0		0	0	0	4.06555		0	0	0	2.2463		0	0	0	0		0	0	1.63993	1.01894		0	0	0	9.65932		0	0	6.31832	0		0
LOCAL MARINE	1	SUM SAND LANCE Ammodytes sp	ACTATGCCTAGCCCTAAACATCGATAGCGCACTACATCTGCTATCCGCCTGGGAACTACGAGCACCAGCTTGAAACCCAAAGGACTTGGCGGTGCTTTAGATCCAC	258.757	302.261	52.7367	35.5309	649.285	67.6339	0.540781	24	27.0535	19.2128	0	0	0	0		0	0	0	0		0	0	0	0		0	0	0	0		0	0	0	0		0	0	0	0		0	0	0	0		0
LOCAL MARINE	1	>1.00 Winter or Yellowtail flounder Pseudopleuronectes americanus or Pleuronectes ferrugineus	ACTATGCTTAGCCCTAAACATCGATTGCACCATACACTCCATATCCGCCCGGGAATTATGAACGTCAGTTTAAAACCCAAAGGACTTGGCGGTGCTTAACATCCAC	212.183	93.2585	172.969	134.3	612.711	63.8241	0.510319	50	12.2542	28.6705	4.76132	2.63593	0	0		11.2324	0	0	0		0	0	3.49899	3.00079		0	0	0	0		0	0	0	1.15103		0	0	0	0		0	0	0	0		4.45203
LOCAL MARINE	1	SUM SUMMER FLOUNDER Paralichthys dentatus	ACTATGCTTAGCCCTAAACATCGATTGTATAATACACTCAATATCCGCCCGGGGATTACAAACGTTAGTTTAAAACCCAAAGGACTTGGCGGTGCTTAACATCCAC	177.532	133.701	124.092	142.366	577.69	60.1761	0.481151	68	8.49545	63.5344	0	6.57758	0	0		0	0	0	5.78398		0	0	3.62332	7.15045		0	0	0	0		7.1234	11.1711	0	0		10.63	0	6.62342	18.2939		8.36979	0	5.34925	0		4.55876
LOCAL MARINE	1	>1.00 Red White or Spotted hake sp Urophycis sp	ACTATGTGTGGTCCTCAACATCGATAATTATTGTACTTAAATTATCCGCCCGGGAACTACGAGCATTAGCTTAAAACCCAAAGGACTTGGCGGTGCTTTAGACCCCC	100.731	95.4105	123.443	107.795	427.379	44.5187	0.355959	61	7.00622	23.8138	9.58408	1.37314	4.12543	1.03478		2.35564	8.78477	1.74948	1.7813		2.19213	0	0	0		0	0	0	0		0	0	5.1359	0		0	0	0	0		0	0	0	0		0
LOCAL MARINE	1	>1.00 Northern pipefish Syngnathus fuscus	ACTATGCATAACTGTAAACACAGATAGCAACTTACTCGCAATCCGCCAGGGAACTACAAGCACTGGCTTGAAACCCAAAGGACTTGGCGGTGCTTTAGACCCAC	147.813	178.505	56.169	33.6991	416.186	43.3527	0.346636	24	17.3411	63.9252	0	0	0	0		0	6.85479	0	0		0	0	0	4.2354		0	0	0	0		0	4.58416	0	0		0	12.1496	33.7047	0		0	0	4.82596	0		11.9229
LOCAL MARINE	1	>1.00 Windowpane flounder Scophthalmos aquosus	ACTATGCTTAGCCCTAAACATCGATTTAATACCCCATTAAATCCGCCTGGGGACTACGAACGTATGTTTAAAACCCCAAGGACTTGGCGGTGCTTTATATCCAC	43.6837	43.9215	158.491	91.1465	337.243	35.1295	0.280885	43	7.84286	16.9429	0	0	0	0		3.56219	0	4.29082	6.53841		0	0	6.60723	2.40063		0	0	0	0		4.17649	0	0	0		0	0	0	0		0	0.466999	0	0		4.77221
LOCAL MARINE	1	>1.00 Weakfish Cynoscion regalis	ACTATGCTTAGCCTTAAACATTGACAACAACATACACCTGTTGTCCGCCTGGGTACTACGAGCATTAGCTTAAAACCCAAAGGACTTGGCGGTGCTTTAGACCCAC	72.1393	76.5183	62.5403	98.5713	309.769	32.2676	0.258003	29	10.6817	47.587	0	0	0	0		0	0	0	0		0	0	0	0		0	0	0	0		14.3586	20.1317	20.0859	38.9652		0	0	0	4.88286		19.0029	15.5796	22.1335	2.37713		0
LOCAL MARINE	1	>1.00 Grubby or other sculpins Cottidae sp	ACTATGCCTAGCCCTAAACATTGATAGTACTATACACCCACTATCCGCCCGGGAACTACGAGCAATAGCTTAAAACCCAAAGGACTTGGCGGTGCTTTAGATCCAC	80.3555	126.34	68.3336	18.4833	293.512	30.5742	0.244463	21	13.9768	5.67529	0	0	0	0		0	0	0	0		0	3.77951	5.39945	0		0	0	0	0		0	0	0	0		0	0	0	1.59029		0	0	0	0		0
LOCAL MARINE	1	>1.00 White perch Morone americana	ACTATGCTTAGCCCTAAACATAGACAGTTGTTTACCCCCACTGTCCGCCCGGGTACTACGAGCATTAGTTTGAAACCCAAAGGACTTGGCGGTGCTTTAGACCCAC	70.9512	39.04	61.214	62.8009	234.006	24.3756	0.194901	46	5.08709	31.6117	0	5.32091	1.88558	2.08145		12.9273	5.56813	0	0		0	0	1.97151	0		0	0	0	0		15.5983	6.64629	3.00018	0		0	0	0	1.94866		4.54186	0	0	0		2.56144
LOCAL MARINE	1	>1.00 Silver hake Merluccius bilinearis	ACTATGTGTGGCTGTTAACATCGAGGGCCCGATACTCTGACCCTCCGCCCGGGGACTACGAGCACTAGCTTAAAACCCAAAGGACTTGGCGGTGCTTTACCCCCCA	56.5078	56.6239	30.643	65.1754	208.95	21.7656	0.174032	31	6.74033	20.4464	0	0	0	0		0	0	0	0		0	1.78302	0	0		0	0	0	0		0	0	0	0		0	0	0	0		0	0	0	0		0
LOCAL MARINE	1	>1.00 Broad striped anchovy Anchoa hepsetus	ACTATGCCCAGCCGTAAACTTTAATGCTAATGTACAACTAGCATCCGCCAGGGGACTACGAGCACCAGCTTAAAACCCAAAGGACTTGGCGGTGCCTCAGACCCCC	61.0901	41.2678	38.9368	29.3187	170.613	17.7722	0.142102	15	11.3742	26.6584	0	0	0	0		0	0	0	0		0	0	0	0		0	0	0	0		0	0	0	0		0	0	0	0		0	0	0	0		6.02244
LOCAL MARINE	1	>1.00 Mummichog Fundulus heteroclitus	ACTATGCACAGCCGTAAACTTTGATAAGAATATACAACATTATCCGCCTGGGTACTACGAGCGTAAGCTTAAAACCCAAAGGACTTGGCGGTGCTTTAGATCCAC	33.2662	44.4824	42.5012	39.0138	159.264	16.59	0.132649	33	4.82617	19.2939	3.44044	0	0	0		0	0	0	0		0	0	4.79557	2.43493		3.54812	0	0	0		0	0	0	1.26425		0	3.24731	0	0		0	0	0	0		0
LOCAL MARINE	1	SUM SMALLMOUTH FLOUNDER Etropus microstomus	ACTATGCTTAGCCCTAAACATAGAATAAACTTTACTTAATATACTCCGCCCGGGTATTACGAGCATCAGCTTAAAACCCAAAGGACTTGGCGGTGCTTTACATCCAC	60.1427	12.3182	42.9217	36.438	151.821	15.8146	0.126449	19	7.99056	6.01094	5.3552	0	7.5652	0		0	0.709881	0	0		0	0	3.03719	0		0	0	0	0		0	0	0	0		0	0	0	0		0	0	0	0		0
LOCAL MARINE	1	>1.00 Sturgeon sp Acipenser sp	ACTATGCTCAGTCATAAACTTTGGTGATAAATTACACATATTGCCCGCCAGGGTACTACGAGCGCTAGCTTAAAACCCAAAGGACTTGGCGGTGCCCCAGACCCAC	36.8942	36.1058	33.5664	41.3785	147.945	15.4109	0.123221	27	5.47944	19.7938	0	0	4.33113	0		0	0	0	0		0	0	0	0		0	0	1.11746	11.3431		10.68	5.91935	2.3137	0		0	0	0	0		6.13683	4.66999	0	0		0
LOCAL MARINE	1	>1.00 Hogchoker trinectes maculatus	ACTATGCTTAGCCGTAAACATTGATTATACCAATACACAATAATCCGCCCGGGAATTACGAACAAAAGTTTAAAACCCAAAGGACTTGGCGGTGCTTAACATCCAC	28.2637	28.3151	84.211	3.16208	143.952	14.995	0.119896	15	9.59679	18.5015	0	0	0	0		0	0	0	0		0	0	0	0		9.88035	1.89153	0	0		4.27811	6.85399	14.0729	0		0	0	0	0		7.80775	15.0477	26.9982	0		0
LOCAL MARINE	1	>1.00 American butterfish Peprilus triacanthus	ACTATGCTTAGCCGTAAACATTGATAGAGATTTACACCTTCTATCCGCCTGGGAACTACGAGCATTAGCTTAAAACCCAAAGGACTTGGCGGTACTTTAGATCCCC	16.7519	18.6586	37.938	36.218	109.566	11.4132	0.0912565	20	5.47832	17.1198	0	0	4.82253	0		6.2913	0	3.49895	0		0	0	0	0		0	0	0	0		0	0	3.83921	0		0	0	0	0		0	0	0	0		0
LOCAL MARINE	1	>1.00 Atlantic croaker Micropogonias undulatus	ACTATGCTTAGCCCTAAACATTGACAACAATATACACCTGTTGTCCGCCTGGGAACTACGAGCATCAGCTTAAAACCCAAAGGACTTGGCGGTGCTTTAGACCCAC	25.7938	18.8955	13.6992	48.2626	106.651	11.1095	0.0888283	14	7.61794	10.8755	0	0	0	0		0	0	0	0		0	0	0	0		0	0	0	0		0	0	0	0		0	0	0	0		0	0	0	0		0
LOCAL MARINE	1	>1.00 Crested blenny Hypleurochilus geminatus refseq not full length	ACTATGCTTAGCCTTAAACTTAGATAATACTATTACACCCATTATCCGCCCGGGTACTACGAGCACTAGCTTAAAACCCAAAGGACTTGGCGGTGCTTAATAACCCC	23.9694	17.2325	34.8079	26.6151	102.625	10.6901	0.0854751	14	7.33036	13.7661	0	0	0	0		0	0	0	0		0	0	0	0		0	0	0	0		0	0	0	0		0	1.0196	0	0		0	0	0	0		0
LOCAL MARINE	1	>1.00 American gizzard shad Dorosoma cepedianum	ACTATGCCCTGCCGTAAACTTAGATATTTCAATACAACAAATATCCGCCCGGGGACTACGAGCGCCAGCTTAAAACCCAAAGGACTTGGCGGTGCTTCAGACCCCC	10.8905	30.0608	26.586	19.6715	87.2088	9.08425	0.0726351	19	4.58993	6.27155	0	0	5.56533	0		0	0	0	0		0	0	0	0		0	0	0	0		0	0	0	0		0	0	0	0		0	0	0	0		0
LOCAL MARINE	1	>1.00 Channel catfish Ictalurus punctatus	ACTATGCTTAGCCCTAAACCCAGATGTACTCTTACACACACATCCGCCCGGGTACTACGAGCACAGCTTAAAACCCAAAGGACTTGGCGGTGTCTCAGACCCAC	23.239	11.8109	24.7924	22.6585	82.5008	8.59383	0.0687138	13	6.34621	8.95354	0	0	0	0		0	0	0	0		0	0	5.59483	0		0	0	0	0		0	0	0	0		0	0	0	0		0	0	0	0		0
LOCAL MARINE	1	>1.00 Striped sea robin Prionotus evolans	ACTATGCTTAGCCCTAAACATTGGCAGCACACCACATATGCTGCCCGCCTGGGAAGTAAGAGCACCAGCTTGAAACCCAAAGGACTTGGCGGTGCTTTAGATCCCC	21.8641	19.9736	16.3549	18.2687	76.4613	7.96471	0.0636836	12	6.37177	11.9471	0	0	0	0		0	0	0	0		0	0	0	0		0	0	0	0		0	0	0	3.41535		0	0	3.29349	0		6.33431	0	0	3.52274		0
LOCAL MARINE	1	>1.00 Yellowtail snapper Ocyurus chrysurus	ACTATGCCTAGCCATAAACATTGATAGTTAACTACGCCCACTATCCGCCCGGGGACTACGAGCATCAGCTTGAAACCCAAAGGACTTGGCGGTGCTTTAGATCCAC	27.0612	25.8099	10.4967	4.87013	68.2379	7.10811	0.0568345	6	11.373	8.56779	0	0	0	0		0	0	0	0		0	0	0	0		0	0	0	0		0	0	0	0		0	0	0	0		0	0	0	0		0
LOCAL MARINE	1	>1.00 Rock gunnel Pholis gunnelus	ACTATGCCTAGCCCTAAACATTGATAGTATTATACACCCACTATCCGCCTGGGAACTACGAGCATTAGCTTAAAACCCAAAGGACTTGGCGGTGCTTTAGATCCAC	43.9933	15.9787	0.285695	4.78397	65.0417	6.77518	0.0541724	9	7.22686	4.44436	0	0	0.285695	0		0	0	0	0		0	0	0	0		0	0	0	0		0	0	0	0		0	0	0	0		0	0	0	0		0
LOCAL MARINE	1	>1.00 Naked goby Gobiosoma bosc	ACTATGCCTAGCCGTAAACATAAACAGCCTGTCACCCCGCTGTTCGCCCGGGTACTACAAGCCCTAGCTTAAAACCCAAAGGACTTGGCGGTGCTTTAGACCCCC	13.4462	0	18.5704	17.0811	49.0977	5.11435	0.0408929	8	6.13722	7.67152	0	0	0	0		0	0	0	0		0	0	0	0		0	0	0	0		0	0	0	0		0	0	0	0		0	0	0	0		0
LOCAL MARINE	1	>1.00 Lined seahorse Hippocampus erectus	ACTATGCATAGTCTTAAACAAAAGTATTTTAATTACATCATACTCGCCAGGGTACTACGAGCTTTAGCTTAAAACCCAAAGGACTTGGCGGTGCTTTACACCCAC	15.4039	6.16311	6.34918	15.9301	43.8463	4.56732	0.036519	8	5.48079	6.85099	0	0	0	0		0	0	0	0		0	0	0	0		0	0	0	0		0	0	0	0		0	0	0	0		0	0	0	0		0
LOCAL MARINE	1	>1.00 Northern sea robin Prionotus carolinus	ACTATGCTTAGCCCCAAACATTGATAGCACACCACATATGCTATCCGCCCGGGAAGTAAGTGCACGAGCTTGAAACCCAAAGGACTTGGCGGTGCTTTAGATCCCC	6.17866	8.29708	8.12299	11.2096	33.8083	3.5217	0.0281585	9	3.75648	5.28255	0.921546	0	0	0		5.25711	0	0	0		0	0	1.13673	0		0	0	0	0		0	0	2.36455	0		0	0	0	0		0	0	0	0		0
LOCAL MARINE	1	>1.00 Thread herring Opisthonema oglinum	ACTATGCCCTGCCGTAAACTTAGATATTTCAATACAATAAATATCCGCCCGGGGACTACGAGCGCCAGCTTAAAACCCAAAGGACTTGGCGGTGCTTCAGACCCCC	5.71056	14.5054	6.12083	0	26.3368	2.74342	0.0219356	4	6.5842	4.11512	0	0	0	0		0	0	0	0		0	0	0	0		0	0	0	0		0	0	0	0		0	0	0	0		0	0	0	0		0
LOCAL MARINE	1	>1.00 Spanish mackerel Scomberomorus maculatus	ACTATGCCTAGCCGTAAACATTGATAGAATTATACGCCCTCTATCCGCCCGGGTACTACGAGCATCAGCTTGAAACCCAAAGGACTTGGCGGTACTTTAGATCCCC	0	7.70479	11.8388	6.48526	26.0288	2.71134	0.0216791	3	8.67628	3.05368	0	0	0	0		0	0	0	0		0	0	0	0		0	0	0	0		0	0	0	0		0	0	0	0		0	0	0	0		0
LOCAL MARINE	1	>1.00 Permit Trachinotus falcatus also Pompano T ovatus	ACTATGCTTAGCCCTAAACATTGATTATATATTACACCAAACATCCGCCCGGGTATTACGAACATCAGTTTAAAACCCCAAGGACTTGGCGGTGCTTAACATCCAC	2.14592	13.9816	5.42929	0.949367	22.5062	2.34439	0.0187451	6	3.75103	1.92733	0	0	0	0		0	0	0	0		0	0	0	0		0	0	0	0		0	0	0	0		0	0	0	0		0	0	0	0		0
LOCAL MARINE	1	>1.00 Atlantic mackerel Scomber scombrus	ACTATGCCTAGCCGTAAACATTGATAGAATTATACACCCTTCTATCCGCCTGGATATTACGAGCATTAGCTTGAAACCCAAAGGACTTGGCGGTACTTTAGATCCCC	8.99335	3.29501	5.94602	4.15323	22.3876	2.33204	0.0186464	7	3.19823	2.2294	0	0	0	0		0	0	0	0		0	0	0	0.6516		0	0	0	0		0	0	0	0		0	0	0	0		0	0	0	0		0
LOCAL MARINE	1	>1.00 Crevalle jack Caranx hippos also Caranx latus horse eye jack	ACTATGCTTAGCCTTAAACATTGATCGTTTACTACATCAAACATCCGCCCGGGAATTACGAACATTAGTTTAAAACCCAAAGGACTTGGCGGTGCTTAACATCCAC	9.44598	11.5583	0	0	21.0043	2.18794	0.0174942	3	7.00142	3.28192	0	0	0	0		0	0	0	0		0	0	0	0		0	0	0	0		0	0	0	0		0	0	0	0		0	0	0	0		0
LOCAL MARINE	1	>1.00 Atlantic cod and other gadidae	ACTATGTATGGTCGTTAACATTGATGGTTTTATACCCAAACCATCCGCCTGGGAACTACGAGCAATAGCTTAAAACCCAAAGGACTTGGCGGTGCTTTAGACCCCC	10.9442	4.98575	0	0	15.93	1.65937	0.0132679	2	7.96498	0	0	0	0	0		0	0	0	0		0	0	0	0		0	0	0	0		0	0	0	0		0	0	0	0		0	0	0	0		0
LOCAL MARINE	1	>1.00 Striped cusk eel Ophidon marginatum	ACTATGCTAAGCCTTAAACATAGACATACTCTGTCCGCCAGGGTATTACGAGCATCAGCTTAAAACCCAAAGGACTTGGCGGTACTTTACACCCAC	0	1.47384	0	13.4593	14.9332	1.55554	0.0124376	3	4.97772	2.10302	0	0	0	0		0	0	0	0		0	0	0	0		0	0	0	0		0	0	0	0		0	0	0	0		0	0	0	0		0
LOCAL MARINE	1	>1.00 Amberjacks Seriola sp	ACTATGCTTAGCCCTGAACATTGATCGTTTATTACACCAAACATCCGCCTGGGAATTACGAACACCAGTTTAAAACCCAAAGGACTTGGCGGTGCTTAACATCCAC	0	0	5.08869	6.30692	11.3956	1.18704	0.00949126	3	3.79854	1.78056	0	0	0	0		0	0	0	0		0	0	0	0		0	0	0	0		0	0	0	0		0	0	0	0		0	0	0	0		0
LOCAL MARINE	1	>1.00 Northern puffer Sphoeroides maculatus	ACTATGCTTAGCCCTAAACAATGATACTTACATACATCCACCATCCGCCCGGGTACTACGAGCATTAGCTTAAAACCCAAAGGACTTGGCGGTGCTTTAAAACCAT	5.21431	5.62489	0	0	10.8392	1.12908	0.00902783	2	5.4196	1.69362	0	0	0	0		0	0	0	0		0	0	0	0		0	0	0	0		0	0	0	0		0	0	0	0		0	0	0	0		0
LOCAL MARINE	1	>1.00 Flathead grey mullet Mugil cephalus	ACTATGCCCAGCCCTAAACTTTGATAATTTATCACACTCATTATCCGCCTGGGAACTACGAGCTTCAGCTTTAAACCCAAAGGACTTGGCGGTGCTTAAGATCCAC	10.8045	0	0	0	10.8045	1.12547	0.00899896	2	5.40227	1.68821	0	0	0	0		0	0	0	0		0	0	0	0		0	0	0	0		0	0	0	0		0	0	0	0		0	0	0	0		0
LOCAL MARINE	1	>1.00 Northern kingfish Menticirrhus saxatilis	ACTATGCTTAGTCCTAAACATTGACAACAACACACGCCTGTTGTCCGCCTGGGGACTACGAGCACCAGCTTAAAACCCAAAGGACTTGGCGGTGCTTTAGATCCAC	0	6.1429	3.82245	0	9.96536	1.03806	0.00830002	2	4.98268	1.55709	0	0	0	0		0	0	0	0		0	0	0	0		0	0	0	0		0	0	0	0		0	0	0	0		0	0	0	0		0
LOCAL MARINE	1	>1.00 Blackcheek tonguefish Symphurus plagiusa	ACTATGCCCAGCCGTAAACCAAGATACCGCTCCCACCAAGGTATCCGCCGGGTTATTACGAACATTAGTCTAAAAGCCAAAGGAATTGGCGGTGCTTTATATCCCT	3.6771	0	1.21176	3.83503	8.7239	0.908739	0.00726602	3	2.90797	1.17377	0	0	0	0		3.6771	0	0	3.83503		0	0	0	0		0	0	0	0		0	0	0	0		0	0	0	0		0	0	0	0		0
LOCAL MARINE	1	>1.00 Southern kingfish Menticirrhus americanus	ACTATGCTTAGTCGTAAACATTGACAACAACACACACCTGTTGTCCGCCTGGGAACTACGAGCGCCAGCTTAAAACCCAAAGGACTTGGCGGTGCTTTAGATCCAC	7.22814	0	0	0	7.22814	0.752932	0.00602023	1	7.22814	0	0	0	0	0		0	0	0	0		0	0	0	0		0	0	0	0		0	0	0	0		0	0	0	0		0	0	0	0		0
LOCAL MARINE	1	>1.00 Inshore lizardfish Synodus foetens	ACTATGCTCGGCCGTAAACTTAGATAACTAATTATAATATTTATCCGCCAGGGTACTACGAGCATAAGCTTAAAACCCAAAGGACTTGGCGGTGCTTCAGACCCTC	6.58396	0	0	0	6.58396	0.685829	0.00548369	2	3.29198	1.02874	0	0	0	0		0	0	0	0		0	0	0	0		0	0	0	0		0	0	0	0		0	0	0	0		0	0	0	0		0
LOCAL MARINE	1	>1.00 Rough silverside Membras martinica	ACTATGCCCAGCCCTAAACTTTGATAATAACCTACACCTATTATCCGCCCGGGTATTACGAGCACCAGCTTAAAACCCAAAGGACTTGGCGGTGCTTTAGATCCAC	4.90057	0	0.466345	0	5.36691	0.559053	0.00447003	2	2.68346	0.83858	0	0	0	0		0	0	0	0		0	0	0	0		0	0	0	0		0	0	0	0		0	0	0	0		0	0	0	0		0
LOCAL MARINE	1	>1.00 Orange filefish Aluterus schoepfii	ACTATGCCTAGCCCTAAACATTGATAGCTGTTTACATTTCTATCCGCCAGGGAACTACGAGCATAAGCTTAAAACCCAAAGGACTTGGCGGTGCTTTAGATCCAC	0	5.1432	0	0	5.1432	0.53575	0.0042837	1	5.1432	0.803624	0	0	0	0		0	0	0	0		0	0	0	0		0	0	0	0		0	0	0	0		0	0	0	0		0	0	0	0		0
LOCAL MARINE	1	>1.00 Twospot flounder Bothus robinsi	ACTATGCTCAGCCCTAAACATTGATTGAATTTAACTACTTCAATCCGCCCGGGAATTACGGACATCAGTCTAAAAACCAAAGGACTTGGCGGTGCTTTACATCCCC	0	0	4.84629	0	4.84629	0.504822	0.00403642	1	4.84629	0.757233	0	0	0	0		0	0	0	0		0	0	0	0		0	0	0	0		0	0	0	0		0	0	0	0		0	0	0	0		0
LOCAL MARINE	1	>1.00 Spotfin butterfly fish Chaeton ocellatus	ACTATGCCTAGCCCTAAACATTGATAGTTAATTACACCCACTGTCCGCCTGGGGACTACGAGCATAAGCTTAAAACCCAAAGGACTTGGCGGTGCTTTAGACCCAC	4.36304	0	0	0	4.36304	0.454483	0.00363392	1	4.36304	0.681725	0	0	0	0		0	0	0	0		0	0	0	0		0	0	0	0		0	0	0	0		0	0	0	0		0	0	0	0		0
LOCAL MARINE	1	>1.00 Gulf stream flounder Citharichthys arctifrons MM02	ACTATGCTTAGCCCTAAACATAGAATAAACTTTACCTAATATACTCCGCCCGGGTATTACGAGCATCAGCTTAAAACCCAAAGGACTTGGCGGTGCTTTACATCCAC	0	0	4.30269	0	4.30269	0.448197	0.00358366	1	4.30269	0.672296	0	0	0	0		0	0	0	0		0	0	0	0		0	0	0	0		0	0	0	0		0	0	0	0		0	0	0	0		0
LOCAL MARINE	1	>1.00 Sea lamprey Petromyzon marinus	GCTATGCCTGCCATAAATAAACAACCGTCGCCAGGGCACTACGAACAATCGTTTAAAACCCAAAGAACTTGACGGCACCCTAAACCCAC	0	0	3.40861	0	3.40861	0.355063	0.00283899	1	3.40861	0	0	0	0	0		0	0	0	0		0	0	0	0		0	0	0	0		0	0	0	0		0	0	0	0		0	0	0	0		0
LOCAL MARINE	1	>1.00 Spotted goatfish Pseudupeneus maculatus	ACTATGCCTGGCCGTAAACATTGATAAGATATTACACGCATTATCCGCCTGGGTACTACGAGCGCTAGCTTAAAACCCGAAGGACTTGGCGGTGCTTTAGACCCCC	3.00509	0	0	0	3.00509	0.31303	0.0025029	1	3.00509	0.469546	0	0	0	0		0	0	0	0		0	0	0	0		0	0	0	0		0	0	0	0		0	0	0	0		0	0	0	0		0
LOCAL MARINE	1	>1.00 Speckled worm-eel Myrophis punctatus	ACTATGCCTAATTGTAAACAATGACGGGAAAGTACAAAACCCGTCCGCCAGGGGACTACGAGCGCTAGCTTAAAACCCAAAGGACTTGGCGGTGCCTCAAACCCAC	2.77264	0	0	0	2.77264	0.288817	0.0023093	1	2.77264	0.433226	0	0	0	0		0	0	0	0		0	0	0	0		0	0	0	0		0	0	0	0		0	0	0	0		0	0	0	0		0
LOCAL MARINE	1	>1.00 Pigfish Orthopristis chrysoptera	ACTATGCCCAGCCTTAAACATTGACAGTATACTACATATGCCGTCCGCCTGGGAAATACGAGCGCCAGCTTAAAACCCAAAGGACTTGGCGGTGCTTTAGACCCAC	0	0	0	2.53898	2.53898	0.264477	0.00211468	1	2.53898	0.396715	0	0	0	0		0	0	0	0		0	0	0	0		0	0	0	0		0	0	0	0		0	0	0	0		0	0	0	0		0
LOCAL MARINE	1	>1.00 Atlantic needlefish Strongylura marina	ACTATGCATAGCCCTAAACCTTGATAGAATTTTACACCCCCTATCCGCCAGGATACTACGAGCCCCAGCTTAAAATCCAAAGGACCTGGCGGTGCTTTAGACCCAC	0	1.31246	0	1.22183	2.53429	0.263988	0.00211077	2	1.26714	0.395982	0	0	0	0		0	0	0	0		0	0	0	0		0	0	0	0		0	0	0	0		0	0	0	0		0	0	0	0		0
LOCAL MARINE	1	>1.00 Capelin Mallotus villosus	ACTATGCTTAGCCATAAACTTTGATGTTAATTTACACCTAATATCCGCCAGGGAACTACAAGCGTTAGCTTAAAACCCAAAGGACTTGGCGGTGCCTCACACCCAC	0	2.03107	0	0	2.03107	0.21157	0.00169165	1	2.03107	0	0	0	0	0		0	0	0	0		0	0	0	0		0	0	0	0		0	0	0	0		0	0	0	0		0	0	0	0		0
LOCAL MARINE	1	>1.00 Atlantic chub mackerel Scomber colias	ACTATGCCTAGCCGTAAACATTGATAGAATTATACACCTCTCTATCCGCCCGGATATTACGAGCATTAGCTTGAAACCCAAAGGACTTGGCGGTACTTTAGATCCCC	0	0	0	1.87243	1.87243	0.195045	0.00155953	1	1.87243	0.292568	0	0	0	0		0	0	0	0		0	0	0	0		0	0	0	0		0	0	0	0		0	0	0	0		0	0	0	0		0
LOCAL MARINE	1	>1.00 Bigeye scad Selar crumenophthalmus	ACTATGCTTAGTCCTAAACATTGATTATTTTTCACATCAATACATCCGCCTGGGGATTACGAACATTAGTTTAAAACCCAAAGGACTTGGCGGTGCTTAACAACCCC	0	1.41145	0	0	1.41145	0.147026	0.00117558	1	1.41145	0.220539	0	0	0	0		0	0	0	0		0	0	0	0		0	0	0	0		0	0	0	0		0	0	0	0		0	0	0	0		0
NON-LOCAL	1.3	SUM ATLANTIC SALMON Salmo salar	ACTATGCTTAGCCCTAAACATAGAATAAACTTTACTTAATATACTCCGCCCGGGTATTACGAGCATCAGCTTAAAACCCAAAGGACTTGGCGGTGCTTTACATCCAC	223.11	201.831	227.179	114.376	766.496	79.8434		53	14.4622	69.1434	0	0	0	0		0	0	3.37004	0		0	1.56956	13.7118	12.1403		0	0	0	0		0	0	0	0		0	0	0	0		0	0	0	0		0
NON-LOCAL	1.3	>1.30 European sea bass Dicentrarchus labrax	ACTATGCTTAGCCTTAAACATAGACAGTTGCTTATTCCCACTGTCCGCCAGGGTACTACGAGCATTAGCTTGAAACCCAAAGGACTTGGCGGTGCTTTAGACCCAC	150.846	140.378	38.655	81.8953	411.774	42.8931		34	12.111	34.0293	0	0	0	0		4.16547	6.1449	0	4.00268		2.19213	8.4882	0	0		0	0	0	0		0	0	0	0		0	0	0	0		0	0	0	0		0
NON-LOCAL	1.3	SUM TILAPIA Oreochromis sp	ACTATGCCCAGCCCTAAACTTTGATAGCCCACTACACCCGCTATCCGCCCGGGTACTACGAGCACTAGCTTAAAACCCAAAGGACTTGGCGGTGCTTTAGACCCAC	49.464	61.2962	74.5553	46.9449	232.26	24.1938		22	10.5573	16.6419	0	0	5.91959	0		0	0	0	3.49973		0	0	0	0		0	0	0	0		0	0	0	0		0	0	0	0		2.06586	0	0	0		0
NON-LOCAL	1.3	SUM RAINBOW TROUT, OTHER Oncorhynchus mykiss, other	ACTATGCCTAGCCGTAAACCTTGATAGAAATATACAATTGATATCCGCCAGGGAACTACAAGCGCCAGCTTAAAACCCAAAGGACTTGGCGGTGCCTCAGACCCAC	12.3067	75.3282	66.2584	34.4453	188.339	19.6186		23	8.18864	13.9532	0	0	0	0		0	0	0	0		0	0	0	0		0	0	0	0		0	0	0	0		0	0	0	0		0	0	0	0		0
NON-LOCAL	1.3	SUM SNAPPER Lutjanus sp	ACTATGCCTAGCCATAAACATTGATAGCTAACTACACCCACTATCCGCCCGGGGACTACGAGCATCAGCTTGAAACCCAAAGGACTTGGCGGTGCTTTAGATCCAC	23.0749	69.0679	62.8209	30.0702	185.034	19.2744		17	10.8843	15.9216	0	0	0	0		0	0	0	0		0	0	0	0		0	0	0	0		0	0	0	0		0	0	0	0		0	0	0	0		0
NON-LOCAL	1.3	SUM SENEGALESE SOLE Solea senegalensis	ACTATGCTTAGCCGTAAACATCGATCTTCACACAAAATCCGCCCGGGAACTACGAACACGAGTTTGAAACCCAAAGGACTTGGCGGTGCTTAACATCCAC	30.3545	8.09731	2.20517	19.9324	60.5893	6.31139		4	15.1473	9.46708	0	0	0	0		0	0	0	0		0	0	0	0		0	0	0	0		0	0	0	0		0	0	0	0		0	0	0	0		0
NON-LOCAL	1.3	Coho salmon Oncorhynchus kisutch	ACTATGCCTAGCCGTAAACTTTGATAGAAATATACAATTGATATCCGCCAGGGAACTACAAGCGCCAGCTTAAAACCCAAAGGACTTGGCGGTGCCTCAGACCCAC	0	12.514	14.2483	23.0128	49.7752	5.18491		3	16.5917	7.77737	0	0	0	0		0	0	0	0		0	0	0	0		0	0	0	0		0	0	0	0		0	0	0	0		0	0	0	0		0
NON-LOCAL	1.3	>1.00 Tuna sp Thunnus sp	ACTATGCCTAGCCGTAAACATTGATAGAATTTTACACCCTCTATCCGCCTGGGTACTACGAGCATTAGCTTGAAACCCAAAGGACTTGGCGGTACTTTAGATCCCC	20.4246	12.4273	2.54442	12.2159	47.6122	4.9596		9	5.29024	5.87743	0	0	0	0		0	0	0	0		0	0	0	0		0	0	0	0		0	0	0	0		0	0	0	0		0	0	0	0		0
NON-LOCAL	1.3	>1.00 Golden tilefish Lopholatilus chamaeleonticeps	ATTATGCTTAGCCGTAAACATCGACAGCATTTTATACCCGCTGTCCGCCCGGGGACTACGAGCAACAGCTTAAAACCCAAAGGACTTGGCGGTGCTTTAGTCCCAC	10.233	16.3818	3.18854	6.75001	36.5533	3.80763		7	5.2219	2.42179	0	0	0	0		0	0	0	0		0	0	0	0		0	0	0	0		0	0	0	0		0	0	0	0		0	0	0	0		0
NON-LOCAL	1.3	SUM BARRAMUNDI Lates calcarifer	ACTATGCTTAGCCCTAAACATTGATTTTACATTACACTTAATATTCCGCCCGGGAATTACAAGCACTAGCTTAAAACCCAAAGGACTTGGCGGTGCTTAATATCCAC	18.4689	4.98575	10.1201	0	33.5747	3.49737		5	6.71494	2.32671	0	0	0	0		0	0	0	0		0	0	5.7902	0		0	0	0	0		0	0	0	0		0	0	0	0		0	0	0	0		0
NON-LOCAL	1.3	SUM CUTLASSFISH Trichiurus lepturus	ACTATGCTTAGCCGTAAACATTGATAGAACACTACAACCTCTATCCGCCCGACTACTACGAGCACGAAGCTTAAAAACCAAAGGACTTGGCGGTTCATCAGATCCCT	4.93562	4.01487	17.1132	5.18472	31.2484	3.25505		8	3.90605	3.55808	0	0	0	0		0	0	2.92807	0		0	0	0	0		0	0	0	0		0	0	0	0		0	0	0	0		0	0	0	0		0
NON-LOCAL	1.3	>1.30 Gilt head seabream Sparus aurata	ACTATGCTTAGCCGTAAACATTGACAGTCTATAACATTTTCTGTCCGCCTGGGGACTACGAGCATTAGCTTAAAACCCAAAGGACTTGGCGGTGCTTTAGACCCAC	6.6932	0	16.8772	4.63878	28.2091	2.93845		5	5.64183	2.4265	0	0	0	0		0	0	0	0		0	0	0	0		0	0	0	0		0	0	0	0		0	0	0	0		0	0	0	0		0
NON-LOCAL	1.3	>1.30 Hilsa shad Tenuolosa ilisa	ACTATGCCTTGCCGTAAATTTAGATGTTTTTCTACAACAAACATCCGCCTGGGGACTACGAGCGCTAGCTTAAAACCCAAAGGACTTGGCGGTGCTTCAGACCCCC	9.92637	15.5653	2.47194	0	27.9636	2.91288		5	5.59272	3.7993	0	0	0	0		0	0	0	0		0	0	0	0		0	0	0	0		0	0	0	0		0	0	0	0		0	0	0	0		0
NON-LOCAL	1.3	>1.30 Vermillion snapper Rhomboplites aurorubens	ACTATGCCTAGCCATAAACATTGATAGTCTACTACACCCACTATCCGCCCGGGGACTACGAGCATCAGCTTAAAACCCAAAGGACTTGGCGGTGCTTTAGATCCAC	11.9335	14.4824	0	0	26.4159	2.75166		2	13.2079	1.8646	0	0	0	0		0	0	0	0		0	0	0	0		0	0	0	0		0	0	0	0		0	0	0	0		0	0	0	0		0
NON-LOCAL	1.3	>1.30 Chinese ink carp Procypris mera, other Asian carps	ACTATGCTCAGCCGTAAACTTAGACATCCAGCTACAATTAGATGTCCGCCAGGGTACTACGAGCATTAGCTTAAAACCCAAAGGACCTGACGGTGTCTCAGACCCCC	14.8473	10.7461	0	0	25.5934	2.66598		3	8.53114	1.67909	0	0	0	0		0	0	0	0		0	0	0	0		0	0	0	0		0	0	0	0		0	0	0	0		0	0	0	0		0
NON-LOCAL	1.3	>1.30 Iridescent shark catfish Pangasianodon hypopthalmus	ACTATGCTTAGCCTTAAACCTAGATGTACTTTTACACACACATCCGCCTGGGTACTACGAGCACAGCTTAAAACCCAAAGGACTTGGCGGTGTCTCAGACCCAC	17.4581	2.43309	0	4.46968	24.3609	2.53759		5	4.87218	3.0352	0	0	0	0		0	0	0	0		0	0	0	0		0	0	0	0		0	0	0	0		0	0	0	0		0	0	0	0		0
NON-LOCAL	1.3	>3.00 Big scale sand smelt Atherina boyeri98	ACTATGCTCAGCCCTAAACTTTAATGGCACAGTACACAGCCGTTCGCCTGGGAACTACGAGCACTAGCTTAAAACCCAAAGGACTTGGCGGTGCTTTAGATCCAC	0	0	14.5382	9.33442	23.8726	2.48673		2	11.9363	0	0	0	0	0		0	0	0	0		0	0	0	0		0	0	0	0		0	0	0	0		0	0	0	0		0	0	0	0		0
NON-LOCAL	1.3	SUM REDFISH Sebastes sp	ACTATGCCTAGCCCTAAACCTTGGTAACATATCACATACCCTACCCGCCTGGGAACTACGAGCACCAGCTTAAAACCCAAAGGACTTGGCGGTGCTTTAGACCCCC	11.2662	5.46482	3.42075	3.02997	23.1818	2.41477		5	4.63635	1.32731	0	0	0	0		0	0	0	0		0	0	0	0		0	0	0	0		0	0	0	0		0	0	0	0		0	0	0	0		0
NON-LOCAL	1.3	>1.30 Whitemouth croaker Micropogonias furnieri	ACTATGCTTAGCCCTAAACATTGACAACAACATACACCTGTTGTCCGCCTGGGAACTACGAGCATCAGCTTAAAACCCAAAGGACTTGGCGGTGCTTTAGACCCAC	15.6504	0	5.37176	0	21.0222	2.18981		3	7.00738	2.07763	0	0	0	0		0	0	0	0		0	0	0	0		0	0	0	0		0	0	0	0		0	0	0	0		0	0	0	0		0
NON-LOCAL	1.3	>1.30 Red seabream Pagrus major	ACTATGCTTAGCCGTAAACATTGACAGTTGAATACATTTTCTGTCCGCCCGGGTACTACGAGCATTAGCTTAAAACCCAAAGGACTTGGCGGTGCTTTAGACCCAC	5.61707	5.56076	0	0	11.1778	1.16436		2	5.58891	0.868868	0	0	0	0		0	0	0	0		0	0	0	0		0	0	0	0		0	0	0	0		0	0	0	0		0	0	0	0		0
NON-LOCAL	1.3	>1.30 Thai river sprat Clupeichthys aesarnensis99	ACTATGCCCAGCCATAAACCTAGATACTCATATACAAAAGTATCCGCCAGGGGACTACAAGCACAGCTTAAAACCCAAAGGACTTGGCGGTGCTTCAGACCCAC	4.61685	0	4.65995	0	9.2768	0.966334		2	4.6384	1.4495	0	0	0	0		0	0	0	0		0	0	0	0		0	0	0	0		0	0	0	0		0	0	0	0		0	0	0	0		0
NON-LOCAL	1.3	>1.30 Gray parrotfish sparisoma axillare	ACTATGCATAGCCGTAAACAGACAGCCCAGTACATTGGCTGTCCGCCCGGGTACTACGAGCACGAGCTTGAAACCCAAAGGACTTGACGGTGCTTTACATCCCC	0	9.05061	0	0	9.05061	0.942772		1	9.05061	1.41416	0	0	0	0		0	0	0	0		0	0	0	0		0	0	0	0		0	0	0	0		0	0	0	0		0	0	0	0		0
NON-LOCAL	1.3	>1.00 Pollock Polachius virens or Whiting Merlangus merlangus	ACTATGTATGGTCGTTAACATTGATGGTTTTATACCCAAACCATCCGCCTGGGGACTACGAGCAATAGCTTAAAACCCAAAGGACTTGGCGGTGCTTTAGACCCCC	0	7.90754	0.660328	0	8.56787	0.892486		2	4.28394	1.23555	0	0	0	0		0	0	0	0		0	0	0	0		0	0	0	0		0	0	0	0		0	0	0	0		0	0	0	0		0
NON-LOCAL	1.3	>1.30 South Asian major carp Catla catla100	ACTATGCTTAGCCGTAAACTTAGACATCAAACTACAATAAGATGTCCGCCAGGGTACTACGAGCATTAGCTTAAAACCCAAAGGACCTGACGGTGTCTCAGATCCCC	0	0	8.47335	0	8.47335	0.882641		1	8.47335	1.32396	0	0	0	0		0	0	0	0		0	0	0	0		0	0	0	0		0	0	0	0		0	0	0	0		0	0	0	0		0
NON-LOCAL	1.3	>1.30 Paradise threadfin Polynemus paradiseus	ACTATGCTTAGCCCTAAACATCGACTGTGGCCCACCCCCACATCCGCCAGGGTACTACGGACACCAGTTTAAAACCCAAAGGACTTGGCGGTGCTTTACATCCCC	7.92507	0	0	0	7.92507	0.825528		1	7.92507	1.23829	0	0	0	0		0	0	0	0		0	0	0	0		0	0	0	0		0	0	0	0		0	0	0	0		0	0	0	0		0
NON-LOCAL	1.3	>1.00 Witch flounder Glyptocephalus cynoglossus	ACTATGCTTAGCCCTAAACATCGATTGCACCATACACTCAATATCCGCCCGGGAATTATGAACGTCAGTTTAAAACCCAAAGGACTTGGCGGTGCTTAACATCCAC	7.05739	0	0	0	7.05739	0.735145		2	3.5287	0	0	0	0	0		0	0	0	0		0	0	0	0		0	0	0	0		0	0	0	0		0	0	0	0		0	0	0	0		0
NON-LOCAL	1.3	>1.30 Large yellow croaker Larimichthys crocea	ACTATGCTTAGCCCTAAACATTGATAACAACCTACACCTGTTATCCGCCCGGGAACTACAAGCATCAGCTTAAAACCCAAAGGACTTGGCGGTGCTTTAGACCCAC	0	6.99513	0	0	6.99513	0.72866		1	6.99513	1.09299	0	0	0	0		0	0	0	0		0	0	0	0		0	0	0	0		0	0	0	0		0	0	0	0		0	0	0	0		0
NON-LOCAL	1.3	>1.30 Gangetic swamp eel Ophichthys cuchia	ACTATGCTTAGCCTTAAACATTAATAGGACCACACACTCCTATTCGCCCGGGAACTACGAGCACTAGCTTAAAACCCAAAGGACTTGGCGGTGCTTAACATCCAC	4.88083	1.8452	0	0	6.72603	0.700628		2	3.36301	0.762629	0	0	0	0		0	0	0	0		0	0	0	0		0	0	0	0		0	0	0	0		0	0	0	0		0	0	0	0		0
NON-LOCAL	1.3	>1.30 Asian carps Cirrhinus sp99	ACTATGCTCAGCCGTAAACTTAGACATCCGCCTACAATAAGATGTCCGCCAGGGTACTACGAGCATCAGCTTAAAACCCAAAGGACCTGACGGTGTCTCAGACCCCC	0	0	6.55644	0	6.55644	0.682963		1	6.55644	0	0	0	0	0		0	0	0	0		0	0	0	0		0	0	0	0		0	0	0	0		0	0	0	0		0	0	0	0		0
NON-LOCAL	1.3	>1.00 Red porgy Pagrus pagrus	ACTATGCTTAGCCGTAAACATTGACAGTCTAATACATTTTCTGTCCGCCTGGGTACTACGAGCATTAGCTTAAAACCCAAAGGACTTGGCGGTGCTTTAGACCCAC	0	6.17284	0	0	6.17284	0.643004		1	6.17284	0	0	0	0	0		0	0	0	0		0	0	0	0		0	0	0	0		0	0	0	0		0	0	0	0		0	0	0	0		0
NON-LOCAL	1.3	>1.00 Buckler dory Zenopsis conchifera	ACTATGTGTAGCCGTAAACCTTGATGGTAACCTGTACCCTTCCATCCGCCTGGGAACTACGAGCGCTAGCTTAAAACCCAAAGGACTTGGCGGTGCTTTAGACCCCC	0	5.93542	0	0	5.93542	0.618273		1	5.93542	0	0	0	0	0		0	0	0	0		0	0	0	0		0	0	0	0		0	0	0	0		0	0	0	0		0	0	0	0		0
NON-LOCAL	1.3	>1.30 Striped red mullet Mullus surmuletus	ACTATGCCTGGCCATAAACACTGATATGATCTTACACGCATTATCCGCCTGGGTACTACGAGCGCTAGCTTAAAACCCAAAGGACTTGGCGGTGCTTTAGACCCAC	0	0	5.84537	0	5.84537	0.608893		1	5.84537	0.913339	0	0	0	0		0	0	0	0		0	0	0	0		0	0	0	0		0	0	0	0		0	0	0	0		0	0	0	0		0
NON-LOCAL	1.3	>1.30 Asian carps Labeo sp99	ACTATGCTTAGCCGTAAACTTAGACATCAAACTACAATTAGATGTCCGCCAGGGTACTACGAGCATTAGCTTAAAACCCAAAGGACCTGACGGTGTCTCAGACCCCC	5.07272	0	0	0	5.07272	0.528409		1	5.07272	0.792613	0	0	0	0		0	0	0	0		0	0	0	0		0	0	0	0		0	0	0	0		0	0	0	0		0	0	0	0		0
NON-LOCAL	1.3	>1.00 King mackerel Scomberomorus cavalla	ACTATGCCTAGCCGTAAACATTGATAGAACTATACACCCTCTATCCGCCTGGGTACTACGAGCATTAGCTTAAAACCCAAAGGACTTGGCGGTACTTTAGATCCCC	0	0	0	4.87013	4.87013	0.507305		1	4.87013	0	0	0	0	0		0	0	0	0		0	0	0	0		0	0	0	0		0	0	0	0		0	0	0	0		0	0	0	0		0
NON-LOCAL	1.3	>1.30 Pacific saury Cololabis saira	ACTATGCACAGCCCTAAACTCTGATAAAAACCTACATTTATTATCCGCCAGGGTACTACGAGCTCTAGCTTAAAATCCAAAGGACTTGGCGGTGCTTTAGACCCAC	0	0	4.8111	0	4.8111	0.501156		1	4.8111	0.751734	0	0	4.8111	0		0	0	0	0		0	0	0	0		0	0	0	0		0	0	0	0		0	0	0	0		0	0	0	0		0
NON-LOCAL	1.3	>1.30 White trevally Pseudocaranx dentex	ACTATGCTTAGCCTTAAACCTTGATTACCTATCACATCAAACATCCGCCTGGGGATTACGAACATTAGTTTAAAACCCAAAGGACTTGGCGGTGCTTAACATCCAC	0	0	4.28212	0	4.28212	0.446054		1	4.28212	0.669081	0	0	0	0		0	0	0	0		0	0	0	0		0	0	0	0		0	0	0	0		0	0	0	0		0	0	0	0		0
NON-LOCAL	1.3	>1.30 North African catfish clarias gariepinus	ACTATGCTTAGCCATAAACCTAGATGTACACTTACACACACATCCGCCAGGGTACTACAAGCATAGCTTAAAACCCAAAGGACTTGGCGGTGTCTCAGACCCAC	4.05818	0	0	0	4.05818	0.422727		1	4.05818	0.63409	0	0	0	0		0	0	0	0		0	0	0	0		0	0	0	0		0	0	0	0		0	0	0	0		0	0	0	0		0
NON-LOCAL	1.3	>1.30 Olive flounder Paralichthys olivaceus	ACTATGCTTAGCCCTAAACATCGATTGTACATTACACTCAACATCCGCCCGGGAATTACAAACGTTAGTTTAAAACCCAAAGGACTTGGCGGTGCTTAACATCCAC	0	4.03609	0	0	4.03609	0.420426		1	4.03609	0	0	0	0	0		0	0	0	0		0	0	0	0		0	0	0	0		0	0	0	0		0	0	0	0		0	0	0	0		0
NON-LOCAL	1.3	>1.30 Sablefish Anopoploma fimbria	ACTATGCCTAGCCCTAAACCTTGATAGTGACCTACGCCCACTATCCGCCTGGGAACTACGAGCATCAGCTTGAAACCCAAAGGACTTGGCGGTGCTTTAGATCCAC	0	3.98795	0	0	3.98795	0.415412		1	3.98795	0.623117	0	0	0	0		0	0	0	0		0	0	0	0		0	0	0	0		0	0	0	0		0	0	0	0		0	0	0	0		0
NON-LOCAL	1.3	>1.30 Barfind flounder Verasper moseri	ACTATGCTTAGCCCTAAACATTGATTGTACCATACACTCTATATCCGCCCGGGAATTATGAACATCAGTTTAAAACCCAAAGGACTTGGCGGTGCTTAACATCCAC	0	3.75101	0	0	3.75101	0.390731		1	3.75101	0.586096	0	0	0	0		0	0	0	0		0	0	0	0		0	0	0	0		0	0	0	0		0	0	0	0		0	0	0	0		0
NON-LOCAL	1.3	>1.30 Tade grey mullet Chelon planiceps	ACTATGCTCAGCCCTAAACTTTGATAGTTTAACTACACCCACTATCCGCCCGGGTACTACGAGCTTTAGCTTAAAACCCAAAGGACTTGGCGGTGCTTAAGATCCAC	3.21888	0	0	0	3.21888	0.3353		1	3.21888	0	0	0	0	0		0	0	0	0		0	0	0	0		0	0	0	0		0	0	0	0		0	0	0	0		0	0	0	0		0
NON-LOCAL	1.3	>1.00 Swordfish Xiphias gladius	ACTATGCTTAGCCCTAAACATCGATTATTAATTACACCCAATATCCGCCCGGGAATTACGAGCATCAGTTTAAAACCCAAAGGACTTGGCGGTGCTTAACATCCAC	3.18521	0	0	0	3.18521	0.331793		1	3.18521	0	0	0	0	0		0	0	0	0		0	0	0	0		0	0	0	0		0	0	0	0		0	0	0	0		0	0	0	0		0
NON-LOCAL	1.3	>1.30 Striped mojarra, Brazilian mojarra Eugerres plumieri, brasilianus	ACTATGCTTTGCCCTAAACATTGATAGTTTTTTACACCCACTATCCGCCCGGGGACTACGAGCAACAGCTTAAAACCCAAAGGACTTGGCGGTGCTTTAGACCCAC	0	3.08642	0	0	3.08642	0.321502		1	3.08642	0	0	0	0	0		0	0	0	0		0	0	0	0		0	0	0	0		0	0	0	0		0	0	0	0		0	0	0	0		0
NON-LOCAL	1.3	>1.30 Spotted rose snapper Lutjanus guttatus	ACTATGCCTAGCCATAAACATTGATAGTTAGCTACACCCACTATCCGCCCGGGGACTACGAGCATCAGCTTGAAACCCAAAGGACTTGGCGGTGCTTTAGATCCAC	0	0	3.02267	0	3.02267	0.314861		1	3.02267	0.472292	0	0	0	0		0	0	0	0		0	0	0	0		0	0	0	0		0	0	0	0		0	0	0	0		0	0	0	0		0
NON-LOCAL	1.3	>1.30 Splendid alfonsino Beryx splendens	ACTATGCCTAGCCCTAAACATAGATAGTAATATACTCCACTATCCGCCCGGGAACTACGAGCATTAGCTTAAAACCCAAAGGACTTGGCGGTGCTTTAGACCCAC	0	0	3.02267	0	3.02267	0.314861		1	3.02267	0.472292	0	0	0	0		0	0	0	0		0	0	0	0		0	0	0	0		0	0	0	0		0	0	0	0		0	0	0	0		0
NON-LOCAL	1.3	>1.30 Chinook salmon Onchorhynchus tshawytscha	ACTATGCCTAGCCGTAAACTTTGATAAAAATATACAATTGATATCCGCCAGGGTACTACAAGCGCCAGCTTAAAACCCAAAGGACTTGGCGGTGCCTCAGACCCAC	2.59161	0	0	0	2.59161	0.269959		1	2.59161	0.404939	0	0	0	0		0	0	0	0		0	0	0	0		0	0	0	0		0	0	0	0		0	0	0	0		0	0	0	0		0
NON-LOCAL	1.3	>1.30 Bonga shad Ethmalosa fimbriata99	ACTATGCCCTGCCGTAAACTTAGATACTTCCGTACAACAAGTATCCGCCCGGGGACTACGAGCGCCAGCTTAAAACCCAAAGGACTTGGCGGCGCTTCAGACCCCC	0	2.58215	0	0	2.58215	0.268974		1	2.58215	0.40346	0	0	0	0		0	0	0	0		0	0	0	0		0	0	0	0		0	0	0	0		0	0	0	0		0	0	0	0		0
NON-LOCAL	1.3	>1.30 Coney Cephalopholus fulva	ACTATGCTTTGCCCTAAACATTGATAGTTTTTTACACCCACTATCCGCCCGGGGACTACGAGCAACAGCTTAAAACCCAAAGGACTTGGCGGTGCTTTAGACCCAC	0	0	2.56556	0	2.56556	0.267246		1	2.56556	0	0	0	0	0		0	0	0	0		0	0	0	0		0	0	0	0		0	0	0	0		0	0	0	0		0	0	0	0		0
NON-LOCAL	1.3	>1.30 Fat sleeper Dormitator maculatus98	ACTATGCCTAGCCCTAAACACAAGTAGCACACTTACACCTGCTACTCGCCCGGGGACTACGAGCATTAGCTTAAAACCCAAAGGACTTGGCGGTGCTTTAGATCCAC	0	2.53464	8.42391	0	10.9586	1.14152		2	5.47928	1.71227	0	0	0	0		0	0	0	0		0	0	0	0		0	0	0	0		0	0	0	0		0	0	0	0		0	0	0	0		0
NON-LOCAL	1.3	1.30 Multiple Asian cyprinids	ACTATGCTCAGCCGTAAACTTAGACATCCAACTACAATTAGATGTCCGCCAGGGTACTACGAGCATTAGCTTAAAACCCAAAGGACCTGACGGTGTCTCAGACCCCC	0	2.37983	0	0	2.37983	0.247899		1	2.37983	0	0	0	0	0		0	0	0	0		0	0	0	0		0	0	0	0		0	0	0	0		0	0	0	0		0	0	0	0		0
NON-LOCAL	1.3	>1.00 Atlantic halibut Hippoglossus sp	ACTATGCTTAGCCCTAAACATCGATTGCACTATACACTCCATATCCGCCCGGGAATTATGAACATCAGTTTAAAACCCAAAGGACTTGGCGGTGCTTAACATCCAC	0	0	2.25356	0	2.25356	0.234746		1	2.25356	0.352119	0	0	0	0		0	0	0	0		0	0	0	0		0	0	0	0		0	0	0	0		0	0	0	0		0	0	0	0		0
NON-LOCAL	1.3	>1.30 King mackerel Scomberomorus cavalla99 (western Atlantic) S commerson 99(asian)	ACTATGCCTAGCCGTAAACATTGATAGAACTATATACCCTCTATCCGCCTGGGTACTACGAGCATTAGCTTAAAACCCAAAGGACTTGGCGGTACTTTAGATCCCC	0	0	1.93747	0	1.93747	0.201819		1	1.93747	0.302729	0	0	0	0		0	0	0	0		0	0	0	0		0	0	0	0		0	0	0	0		0	0	0	0		0	0	0	0		0
NON-LOCAL	1.3	>1.00 White grunt Haemulon plumierii	ACTATGCCCAGCCTTAAACATTGACGTCTACTACATATGCCGTCCGCCCGGGGATTACGAGCACCAGCTTAAAACCCAAAGGACTTGGCGGTGCTTTAGATCCAC	0	1.66192	0	0	1.66192	0.173116		1	1.66192	0	0	0	0	0		0	0	0	0		0	0	0	0		0	0	0	0		0	0	0	0		0	0	0	0		0	0	0	0		0
NON-LOCAL	1.3	>1.30 European ammodytes sp	ACTATGCTTAGCCCTAAACATCGATAGCGCACTACACCTGCTATCCGCCTGGGAACTACGAGCATCAGCTTGAAACCCAAAGGACTTGGCGGTGCTTTAGATCCAC	0	1.39117	0	0	1.39117	0.144913		1	1.39117	0	0	0	0	0		0	0	0	0		0	0	0	0		0	0	0	0		0	0	0	0		0	0	0	0		0	0	0	0		0
FRESHWATER	1.4	>1.40 Common guppy Poecile reticulata	ACTATGCACCGCCGTAAACCTTGATAGAAAACCACAACCCCTATCCGCCCGGGGACTACGAGCATAAGCTTAAAACCCAAAGGACTTGGCGGTGCTTTAGACCCCC	226.094	190.219	216.249	195.527	828.09	86.2594		68	12.1778	116.526	4.16743	5.54772	4.89109	0		0	0	0	0		0	0	3.69436	0		0	0	0	0		0	0	0	0		0	0	0	1.64068		0	0	0	0		0
FRESHWATER	1.4	>1.40 Common carp Cyprinus carpio	ACTATGCTCAGCCGTAAACTCAGACATCCAGCTACAATTAGATGTCCGCCAGGGTACTACGAGCATTAGCTTAAAACCCAAAGGACCTGACGGTGTCTCAGACCCCC	64.7189	35.3344	38.6499	13.3766	152.08	15.8416		18	8.44888	11.9713	0	0	0	0		0	0	0	0		0	0	0	0		0	0	0	0		4.13584	0	0	0		0	0	0	0		0	0	0	0		0
FRESHWATER	1.4	>1.00 Blue catfish Ictalurus furcatus	ACTATGCTTAGCCCTAAACCCAGATGTATTCTTACACACACATCCGCCCGGGTACTACGAGCACAGCTTAAAACCCAAAGGACTTGGCGGTGTCTCAGACCCAC	16.0508	13.529	34.4997	32.4167	96.4961	10.0517		10	9.64961	3.75615	0	0	0	0		3.38983	0	0	0		0	0	0	0		0	0	0	0		0	0	0	0		0	0	0	0		0	0	0	0		0
FRESHWATER	1.4	>1.40 Longnose sucker or Buffalo fish Catostomus catostomus or Ictiobus sp	ACTATGCTCAGTCATAAACCCAAATGTCAAATTACAACAGACATTCGCCAGGGTACTACGAGCGTCAGCTTAAAACCCAAAGGACTTGGCGGTGCCTTAGACCCCC	26.4655	27.4834	17.5877	12.1716	83.7082	8.71961		15	5.58055	4.77713	0	0	0	0		0	0	0	0		0	0	0	0		0	0	0	0		0	0	0	0		0	0	0	0		0	0	0	0		0
FRESHWATER	1.4	>1.40 White bass Morone chrysops	ACTATGCTTAGCCTTAAACATAGACAGTTGTTTACCCACACTGTCCGCCCGGGTACTACGAGCATTAGCTTGAAACCCAAAGGACTTGGCGGTGCTTTAGACCCAC	8.00164	30.0223	15.0095	18.1397	71.1732	7.41387		12	5.9311	3.63521	0	0	0	0		0	0	0	0		0	0	0	0		0	0	0	0		0	0	0	0		0	0	0	0		0	0	0	0		0
FRESHWATER	1.4	>1.40 Largemouth bass Micropterus salmoides	ACTATGCCTAGCCTTAAACATCGATGGCAACTTACACCTGCCATCCGCCTGGGAACTACGAGCATTAGCTTAAAACCCAAAGGACTTGGCGGTGCTTTAGATCCAC	6.367	4.91156	32.7718	15.647	59.6973	6.21847		13	4.5921	4.08996	0	0	0	0		0	0	0	0		0	0	0	0		0	0	0	0		0	0	5.65712	0		0	0	0	0		0	0	0	0		0
FRESHWATER	1.4	>1.40 White sucker Catastomus commersoni	ACTATGCTCAGTCATAAACCCAAATGTCAAATTACAATAGACATTCGCCCGGGTACTACGAGCGTCAGCTTGAAACCCAAAGGACTTGGCGGTGCCTTAGACCCCC	13.4343	15.9069	9.64329	11.4476	50.4321	5.25334		7	7.20458	3.55411	0	0	2.97122	0		0	0	0	0		0	0	0	0		0	0	0	0		0	0	0	0		0	0	0	0		0	0	0	0		0
FRESHWATER	1.4	>1.40 Whitefish Coregonus sp	ACTATGCCTAGCCGTAAACTTTGATGGAAACATACAACTAACATCCGCCAGGGAACTACAAGCGCCAGCTTAAAACCCAAAGGACTTGGCGGTGCCTCAGACCCAC	10.1894	10.8502	4.64144	7.38538	33.0664	3.44442		8	4.1333	4.30361	0	0	0	0		0	0	0	0		0	2.27273	2.82406	5.04133		0	0	0	0		0	0	0	0		0	0	0	0		0	0	0	0		0
FRESHWATER	1.4	>1.40 Brook trout others Salvelinus sp	ACTATGCCTAGCCGTAAACTTTGATAGAAAAATACAACTGATATCCGCCAGGGAACTACAAGCGCCAGCTTAAAACCCAAAGGACTTGGCGGTGCCTCAGACCCAC	0	4.35929	15.5568	8.81856	28.7347	2.9932		3	9.57823	4.4898	0	0	0	0		0	0	0	0		0	0	0	0		0	0	0	0		0	0	0	0		0	0	0	0		0	0	0	0		0
FRESHWATER	1.4	>1.40 Freshwater drum Aplodinotus grunniens	ACTATGCTTAGCCTTAAACATTGACAACAACACACACCTGTTGTCCGCCTGGGAACTACGAGCATTAGCTTAAAACCCAAAGGACTTGGCGGTGCTTTAGATCCAC	7.16408	12.3738	0	0	19.5379	2.0352		2	9.76895	3.0528	0	0	0	0		0	0	0	0		0	0	0	0		0	0	0	0		0	0	0	0		0	0	0	0		0	0	0	0		0
FRESHWATER	1.4	>1.40 Silver carp Hypophthalmichthys molitrix	ACTATGCTCAGCCATAAACCTAGACATCCAACTACAATTAGACGTCCGCCCGGGTACTACGAGCATTAGCTTGAAACCCAAAGGACCTGACGGTGCCTTAGACCCCC	0	7.35992	5.98632	5.88474	19.231	2.00323		3	6.41033	0	0	0	0	0		0	0	0	0		0	0	0	0		0	0	0	0		0	0	0	0		0	0	0	0		0	0	0	0		0
FRESHWATER	1.4	>1.40 Bluegill Lepomis macrochirus	ACTATGCCTAGCCTTAAACATTGGCAACACTTTACACCTGCTGCCCGCCAGGAAACTACGAGCATTAGCTTAAAACCCAAAGGACTTGGCGGTGCTTTAGACCCAC	3.33037	11.0577	0	4.25627	18.6444	1.94212		4	4.66109	1.36266	0	0	0	0		0	5.39066	0	0		0	0	0	0		0	0	0	0		0	0	0	0		0	0	0	0		0	0	0	0		0
FRESHWATER	1.4	>1.40 Goldfish Carassius auratus	ACTATGCTCAGCCGTAAACTTAGACATCCAACTACAATAGATGTCCGCCAGGGTACTACGAGCATTAGCTTAAAACCCAAAGGACCTGACGGTGTCTCAGATCCCC	14.9106	1.96512	0	0	16.8757	1.75789		3	5.62523	1.13006	0	0	0	0		0	0	0	0		0	0	0	0		0	0	0	0		0	0	0	0		0	0	0	0		0	0	0	0		0
FRESHWATER	1.4	>1.40 Fathead minnow Pimephales promelas	ACTATGCTCAGCCATAAACCCAGACGTCCAACTACAATTAGACGTCCGCCCGGGTACTACGAGCATTAGCTTGAAACCCGAAGGACCTGACGGTGCCTCAGACCCCC	0	0	7.55668	4.05844	11.6151	1.20991		2	5.80756	1.18073	0	0	0	0		0	0	0	0		0	0	0	0		0	0	0	0		0	0	0	0		0	0	0	0		0	0	0	0		0
FRESHWATER	1.4	>1.40 Yellow bullhead Ameiurus natalis	ACTATGCTTAGCCTTAAACCCAGATGTATTCTTACACACACATCCGCCCGGGTACTACGAGCACAGCTTAAAACCCAAAGGACTTGGCGGTGTCTCAGACCCAC	6.86695	0	3.17304	0	10.04	1.04583		2	5.02	0.495788	0	0	0	0		0	0	0	0		0	0	0	0		0	0	0	0		0	0	0	0		0	0	0	0		0	0	0	0		0
FRESHWATER	1.4	>1.40 White catfish Ameiurus catus	ACTATGCTTAGCCTTAAACCCAGATGTACTCTTACACACACATCCGCCCGGGTACTACGAGCACAGCTTAAAACCCAAAGGACTTGGCGGTGTCTCAGACCCAC	0	5.06347	2.86587	1.3704	9.29975	0.968724		3	3.09992	0.447793	0	0	0	0		0	0	0	0		0	0	0	0		0	0	0	0		0	0	0	0		0	0	0	0		0	0	0	0		0
FRESHWATER	1.4	>1.40 Eastern mosquitofish Gambusia holbrooki	ACTATGCGCAGCCATAAACTTTGATAGAAAACTACAAATTCTATCCGCCCGGGAACTACGAGCATAAGCTTAAAACCCAAAGGACTTGGCGGTGCTTTAGACCCCC	0	2.53447	6.40216	0	8.93663	0.930898		2	4.46831	1.39635	0	0	0	0		0	0	0	0		0	0	0	0		0	0	0	0		0	0	0	0		0	0	0	0		0	0	0	0		0
FRESHWATER	1.4	>1.40 Walleye Sander vitreus	ACTATGCCTAGCCATAAACATTGGTAGTACCCTACACTCACTACCCGCCTGGGAACTACGAGCATTAGCTTGAAACCCAAAGGACTTGGCGGTGCTTTAGATCCCC	0	0	8.48896	0	8.48896	0.884267		1	8.48896	0	0	0	0	0		0	0	0	0		0	0	0	0		0	0	0	0		0	0	0	0		0	0	0	0		0	0	0	0		0
FRESHWATER	1.4	>1.40 Pumpkinseed Lepomis gibbosus	ACTATGCCTAGCCCTAAACATTGGCAACACCCTACATCTGTTGCCCGCCAGGAAACTACGAGCATTAGCTTAAAACCCAAAGGACTTGGCGGTGCTTTAGATCCAC	5.44846	0	0	0	5.44846	0.567548		1	5.44846	0.851322	0	0	0	0		0	0	0	0		0	0	0	0		0	0	0	0		0	0	0	0		0	0	0	0		0	0	0	0		0
FRESHWATER	1.4	>1.40 Red breast sunfish Lepomis auritis	ACTATGCCTAGCCCTAAACATTGGCAACGCCCTACATCTGTTGCCCGCCAGGAAACTACGAGCATTAGCTTAAAACCCAAAGGACTTGGCGGTGCTTTAGATCCAC	0	0	0	4.9058	4.9058	0.51102		1	4.9058	0	0	0	0	0		0	0	0	0		0	0	0	0		0	0	0	0		0	0	0	0		0	0	0	0		0	0	0	0		0
FRESHWATER	1.4	>1.40 Brown bullhead Ameiurus nebulosus	ACTATGCTTAGCCTTAAACCCAGATGTATTCTTACACACACATCCGCCCGGGTACTACGAGCATAGCTTAAAACCCAAAGGACTTGGCGGTGTCTCAGACCCAC	4.40459	0	0	0	4.40459	0.458811		1	4.40459	0.688216	0	0	0	0		0	0	0	0		0	0	0	0		0	0	0	0		0	0	0	0		0	0	0	0		0	0	0	0		0
FRESHWATER	1.4	>1.40 Tesselated darter Etheostoma olmstedi	ACTATGCCTAGCCGTAAACATTGGTAACATAATACATTCATTACCCGCCTGGGAACTACGAGCATCAGCTTGAAACCCAAAGGACTTGGCGGTGCTTTAGATCCAC	0	1.66192	0	0	1.66192	0.173116		1	1.66192	0	0	0	0	0		0	0	0	0		0	0	0	0		0	0	0	0		0	0	0	0		0	0	0	0		0	0	0	0		0
CARTILAGINOUS	2	>2.00 Cownose ray Rhinoptera bonasus	ACTATGCTCAACCATAAACATCGTTACTAATGATTTACCTTAATACCCGCCCGAGTACTACAAGCGCTAGCTTAAAACCCAAAGGACTTGGCGGTGCTCCAAACCCAC	0	0	0	0.0489428	0.0489428	0.00509821		1	0.0489428	0.00764732	0	0	0	0		0	0	0	0		0	0	0	0		0	0	0	0		0	0	0	0		0	0	0	0		0	0	0	0		0
CARTILAGINOUS	2	>2.00 Smooth dogfish Mustelus canis	ACTATGTCCAACCACAAACTTAGACAATAAATCACTATATTGTTCGCCCGAGTACTACAAGCGCTAGCTTAAAACCCAAAGGACTTGGCGGTATCCCATACCCAC	0	0	0.040992	0	0.040992	0.00427		1	0.040992	0.006405	0	0	0	0		0	0	0	0		0	0	0	0		0	0	0	0		0	0	0	0		0	0	0	0		0	0	0	0		0
MAMMAL	3	>3.00 Norway rat Rattus norvegicus	ACTATGCTTAGCCCTAAACCTTAATAATTAAACCTACAAAATTATTTGCCAGAGAACTACTAGCTACAGCTTAAAACTCAAAGGACTTGGCGGTACTTTATATCCAT	1818.76	1685.72	1618.46	1445.97	6568.92	684.263		113	58.132	523.882	0	0	0	3.10433		5.11347	0.665513	2.15462	0.796345		31.0179	18.5208	32.2369	19.2222		0	2.91067	0	0		0	0	0	0		0	7.39427	0	0		0	0	0	0		0
MAMMAL	3	SUM GRAY SQUIRREL Sciurus carolinensis	ACTATGCTTAGCCCTAAACATAAATATTCAATTAACAAGAATATTCGCCAGAGAACTACTAGCCACTGCTTAAAACTCAAAGGACTTGGCGGTGCTTTATACCCCT	78.8817	51.7485	36.6089	56.6629	223.902	23.3231		34	6.58535	15.3705	0	0	0	0		0	0	0	1.7813		0	2.90055	0	0		0	0	0	0		0	4.31712	0	0		0	0	0	0		0	0	0	0		0
MAMMAL	3	>3.00 Racoon Procyon lotor	ACTATGCCTAGCCCTAAACATAAATAATTAACGTAACAAAATTATTTGCCAGAGAACTACTAGCAACAGCTTAAAACTCAAAGGACTTGGCGGTGCTTTACATCCCT	68.121	93.5235	14.8406	4.61062	181.096	18.8641		20	9.05478	6.17027	0	0	2.97122	0		3.76329	3.03918	0	0		0	4.00552	2.68197	0		0	0	0	0		0	0	0	0		0	0	0	0		0	0	0	0		0
MAMMAL	3	SUM BEAVER Castor canadensis	ACTATGCTTAGCCGTAAACTTAGATATGTAAACCTAACAAACATATTCGCCAGAGAACTACTAGCAATTGCTTAAAACTCAAAGGACTTGGCGGTGCTTTATATCCAT	27.8241	44.1965	26.668	22.0954	120.784	12.5817		18	6.71022	4.05522	0	0	0	0		0	0	0	5.72111		0	0	0	0		1.33378	0	0	0		0	0	1.37296	0		0	0	0	0		0	0	0	0		0
MAMMAL	3	>3.00 House mouse Mus musculus	ACTATGCTTAGCCATAAACCTAAATAATTAAATTTAACAAAACTATTTGCCAGAGAACTACTAGCCATAGCTTAAAACTCAAAGGACTTGGCGGTACTTTATATCCAT	36.5507	18.5726	34.309	24.3342	113.766	11.8507		27	4.21357	12.5411	0	0	0	0		0	0.35494	4.21716	1.04782		10.051	2.36062	6.89141	1.64615		0	0	0	0		0	0	0	0		0	0	0	0		0	0	0	0		0
MAMMAL	3	>3.00 White tailed deer Odocoileus virginianus	ACTATGCTTAGCCCTAAACATAAATAGTTATATAAACAAAACTATTCGCCAGAGTACTACCGGCAATAGCTTAAAACTCAAAGGACTTGGCGGTGCTTTATACCCTT	24.481	57.0296	10.0832	13.4338	105.028	10.9404		14	7.50197	6.72483	0	0	0	0		0	0	0	0		0	0	0	0		0	0	1.98659	0		0	0	0	0		0	0	0	0		0	0	0	0		0
MAMMAL	3	>3.00 Deer mouse Peromyscus leucopus	ACTATGCTTAGCCCTAAACCTTAAAGATTAAATAACAAAATCATTTGCCTGAGAACTACTGGCTACCGCTTAAAACTCAAAGGACTTGGCGGTACTTTATATCCAT	36.21	33.2834	8.3344	27.071	104.899	10.927		15	6.99326	7.84302	0	0	0	0		0	0	0	0		0	2.19739	0	0		0	0	0	0		0	0	0	0		0	0	0	0		0	0	0	0		0
MAMMAL	3	>3.00 Opossum Didelphis virginiana	ACTATGCTTAGTAATAAACTAAAATAATTTAACAAACAAAATTATTCGCCAGAGAACTACTAGCAATTGCTTAAAACTCAAAGGACTTGGCGGTGCCCTAAACCCAC	5.93444	9.43582	16.4533	3.56366	35.3872	3.68617		8	4.42341	2.26149	0	0	0	0		0	0	0	0		0	0	0	0		0	0	0	0		0	0	0	0		0	0	0	0		0	0	0	0		0
MAMMAL	3	SUM EASTERN COTTONTAIL Sylvilagus floridanus	ACTATGCTTAGCCCTAAACTTAAATAATTCCATAACAAAATTACTCGCCAGAGAACTACAAGCCAGAGCTTAAAACTCAAAGGACTTGGCGGTGCTTTATACCCAC	5.96509	14.2244	5.70125	8.33094	34.2217	3.56476		6	5.70361	1.14051	0	0	0	0		0	0	0	0		0	0	0	0		0	0	0	0		0	0	0	0		0	0	0	0		0	0	0	0		0
MAMMAL	3	>3.00 Harbor or gray seal Phoca largha or Halichoerus grypus	ACTATGCTTAGCCCTAAACATAAATAATTCACGTAACAAAATTATTCGCCAGAGAACTACTAGCAACAGCTTAAAACTCAAAGGACTTGGCGGTGCTTCACACCCCT	8.66006	4.34856	11.0831	3.80123	27.893	2.90552		5	5.5786	3.00514	0	0	0	0		0	0	0	0		0	0	0	0		0	0	0	0		0	0	0	0		0	0	0	0		0	0	0	0		0
MAMMAL	3	>3.00 Striped skunk Mephitis mephitis	ACTATGCTTAGCCATAAACACAGACAATTAATATAACAAAATTGTTCGCCAGAGAACTACTAGCAACAGCTTAAAACTCAAAGGACTTGGCGGTGCTTTATATCCCT	1.71674	20.0165	3.99088	0	25.7241	2.67959		4	6.43102	1.05017	0	0	0	0		0	0	0	0		0	0	0	0		0	0	0	0		0	0	0	0		0	0	0	0		0	0	0	0		0
MAMMAL	3	>3.00 Bottlenose dolphin Tursiops truncatus other dolphins	ACTATGCTTAGTCGTAAACTTAAATAATCCTAAAACAAGATTATTCGCCAGAGTACTATCGGCAACAGCCCAAAACTCAAAGGACTTGGCGGTGCTTCATATCCTT	5.57963	4.50032	3.66294	7.29336	21.0362	2.19128		6	3.50604	2.52441	0	0	0	0		0	0	0	0		0	0	0	0		0	0	0	0		0	0	0	0		0	0	0	0		0	0	0	0		0
MAMMAL	3	>3.00 N American porcupine Erethizon dorsatum	ACTATGCCTAACCATAAACATAAAAATTTCCCAACAAAAATTTTTGCCAGAGGACTACTAGCAACAGCTTAAAACTCAAAGGACTTGACGGTGCTTACACCCAT	4.23514	16.3747	0	0	20.6099	2.14686		2	10.3049	0.661741	0	0	0	0		0	0	0	0		4.23514	0	0	0		0	0	0	0		0	0	0	0		0	0	0	0		0	0	0	0		0
MAMMAL	3	>3.00 Northern short tailed shrew Blarina brevicauda	ACTATGCTTAGCCCTAAACTTAGGTAATTTAATTAACAAAACTACTCGCCAGAGGACTACTAGCAACAGCTTAAAACTCAAAGGACTTGGCGGTGCTTTATATCCAT	7.29614	6.96831	0	0	14.2644	1.48588		2	7.13222	1.0888	0	0	0	0		0	0	0	0		0	0	0	0		0	0	0	0		0	0	0	0		0	0	0	0		0	0	0	0		0
MAMMAL	3	>3.00 Muskrat Ondatra zibethicus	ACTATGCTTAGCCCTAAACTTCAATATATATAATACAAAACAAATATATTTGCCTGAGAACTACTGGCCACAGCTTAAAACTCAAAGGACTTGGCGGTACTTTATATCCAT	3.1332	0.654782	2.56556	6.76047	13.114	1.36604		5	2.6228	0.633397	0	0	0	0		0	0	0	0		0	0	0	0		0	0	0	0		0	0	0	0		0	0	0	3.39896		0	0	0	0		0
MAMMAL	3	>3.00 Meadow vole Microtus pennsylvanicus	ACTATGCTTAGCCCTAAACTTCAATAATTTTAAAACAAAAATATTTGCCTGAGAACTACTGGCTACAGCTTAAAACTCAAAGGACTTGGCGGTACTTTATATCCAT	5.24307	7.77218	0	0	13.0152	1.35576		3	4.33842	1.2144	0	0	0	0		0	0	0	0		0	0	0	0		0	0	0	0		0	0	0	0		0	0	0	0		0	0	0	0		0
MAMMAL	3	>3.00 American bison Bison bison	ACTATGCTTAGCCCTAAACACAGATAATTACATAAACAAAATTATTTGCCAGAGTACTACCAGCAACAGCTTAAAACTCAAAGGACTTGGCGGTGCTTTATATCCTT	5.67999	0	5.61594	0	11.2959	1.17666		2	5.64797	1.76499	0	0	0	0		0	0	0	0		0	0	0	0		0	0	0	0		0	0	0	0		0	0	0	0		0	0	0	0		0
MAMMAL	3	>3.00 Harbor porpoise Phocoena phocoena	ACTATGCCTAGTCGTAAACCTAAATAGTCCTAAAACAAGACTATTCGCCAGAGTACTATCGGCAACAGCCCAAAACTCAAAGGACTTGGCGGTGCTTCATATCCTT	0	10.9241	0	0	10.9241	1.13793		1	10.9241	0	0	0	0	0		0	0	0	0		0	0	0	0		0	0	0	0		0	0	0	0		0	0	0	0		0	0	0	0		0
MAMMAL	3	>3.00 Arctic lemming Dicrostonyx torquatus99	ACTATGATTAGCCCTAAACTTCAATAATTATCAAACAAAAATATTTGCCTGAGAACTACTGGCCACAGCTTAAAACTCAAAGGACTTTATATCCAT	0	7.35992	0	0	7.35992	0.766659		1	7.35992	0	0	0	0	0		0	0	0	0		0	0	0	0		0	0	0	0		0	0	0	0		0	0	0	0		0	0	0	0		0
MAMMAL	3	>3.00 Common dolphin, others Delphinus sp	ACTATGCTTAGTCGTAAACTTAAATAATCCCAAAACAAGATTATTCGCCAGAGTACTATCGGCAACAGCCCAAAACTCAAAGGACTTGGCGGTGCTTCATATCCTT	3.54363	0	0.516588	3.16206	7.22228	0.75232		3	2.40743	0	0	0	0	0		0	0	0	0		0	0	0	0		0	0	0	0		0	0	0	0		0	0	0	0		0	0	0	0		0
MAMMAL	3	>3.00 Javan rusa deer Rusa timorensis; Pere David's deer Elaphurus davidianus	ACTATGCCTAGCCTTAAACACAAATAGTTGTGTAAACAAAACTATTCGCCAGAGTACTACCGGCAATAGCTTAAAACTCAAAGGACTTGGCGGTGCTTTATACCCTT	4.93562	0	0	0	4.93562	0.514127		1	4.93562	0	0	0	0	0		0	0	0	0		0	0	0	0		0	0	0	0		0	0	0	0		0	0	0	0		0	0	0	0		0
MAMMAL	3	>3.00 American red squirrel Tamiasiurus hudsonicus99	ACTATGCTTAGCCCTAAACATAAATATTCAACTAACAAGAATATTCGCCAGAGAACTACTAGCCATAGCTAAAAACTCAAAGGACTTGGCGGTGCTTTATACCCCT	0	0	0	3.70356	3.70356	0.385788		1	3.70356	0.578682	0	0	0	0		0	0	0	0		0	0	0	0		0	0	0	0		0	0	0	0		0	0	0	0		0	0	0	0		0
BIRD	4	>4.00 Rock pigeon Columba livia	ACTATGCCTGGCCCTAAATCTTGATGCTCTATATAACCAAAGCATCCGCCTGAGAACTACGAGCACAAACGCTTAAAACTCTAAGGACTTGGCGGTGCCCCAAACCCAC	925.583	871.133	357.81	286.444	2440.97	254.268		84	29.0592	121.969	0	0	5.07394	3.88934		0	2.70642	0	0		13.7493	6.2657	3.33914	3.17226		0	0	0	0		9.6232	0	0	8.22704		0	0	0	0		0	0	0	0		0
BIRD	4	>4.00 Canada goose Branta canadensis, other geese, swans	ACTATGCCTGGCCCTAAATCTTGATACTTACTTTACCGAAGTATCCGCCAGAGAACTACGAGCACAAACGCTTAAAACTCTAAGGACTTGGCGGTGCCCCAAACCCAC	539.514	499.354	559.792	507.523	2106.18	219.394		93	22.6471	151.552	4.54629	16.7412	144.801	145.487		0	0	11.1598	18.0435		3.34039	0	5.61259	0		0	2.4704	0	0		0	0	0	0		0	0	0	0		0	0	0	0		0
BIRD	4	>4.00 Ring billed gull Larus delawarensis	ACTATGCCTAGCCCTAAATCTCGATGCTTGCCGTACCAAAGCATCCGCCTGAGAACTACGAGCACAAACGCTTAAAACTCTAAGGACTTGGCGGTGCCCCAAACCCAT	401.998	222.081	116.206	115.626	855.911	89.1574		53	16.1493	59.803	6.28699	0	2.47983	0		0	0	0	2.51477		0	0	0	0		0	0	0	0		0	0	0	0		0	0	0	0		0	0	0	0		0
BIRD	4	SUM HERRING GULL, OTHERS Larus sp	ACTATGCCTAGCCCTAAATCTCGATGCTTGCCGTACCAAAGCATCCGCCCGAGAACTACGAGCACAAACGCTTAAAACTCTAAGGACTTGGCGGTGCCCCAAACCCAT	201.479	199.149	158.924	152.787	712.339	74.202		55	12.9516	65.8186	0	0	2.30841	2.31933		0	0	0	0		6.03955	0	0	0		0	0	0	0		0	0	0	0		0	0	0	0		0	0	8.60532	0		0
BIRD	4	>4.00 Mallard other Anas sp	ACTATGCCTGGCCCTAAATCTTGATACTTACCCTACCGAAGTATCCGCCAGAGAACTACGAGCACAAACGCTTAAAACTCTAAGGACTTGGCGGTGCCCTAAACCCAC	93.5488	135.461	226.025	111.128	566.164	58.9754		62	9.13167	30.1469	0	0	8.62798	0		3.96438	0	0	0		1.59563	0	0	1.71474		0	0	0	0		2.32705	9.93977	0	0		0	0	3.50303	0		0	0	0	0		0
BIRD	4	>4.00 Double crested cormorant Nannopterum auritus	ACTATGCCTAGCCCTAAATCTTGGCACTTCCCCCACTAAAGTGCCCGCCCGAGAACTACGAGCACAAACGCTTAAAACTCTAAGGACTTGGCGGTGCCCCAAACCCAC	98.4019	123.019	87.3153	98.3824	407.119	42.4082		60	6.78531	52.562	5.1197	10.0043	0	0		0.574548	0	0	4.54755		4.36935	4.06831	1.93599	0		0	0	0	0		0	0	0	0		0	0	0	0		0	0	0	0		0
BIRD	4	>4.00 Common starling Sturnus vulgaris	ACTATGCCTGGCCCTAAATCTTGATGCTCTACTTTACCTGAGCGTCCGCCCGAGAACTACGAGCACAAACGCTTAAAACTCTAAGGACTTGGCGGTGTCCCAAACCCAC	43.5989	70.3935	29.5503	37.6653	181.208	18.8758		21	8.62896	16.1143	0	0	0	0		0	0	0	0		0	0	0	4.33828		0	0	0	0		0	0	0	0		0	0	0	0		0	0	0	0		0
BIRD	4	>4.00 Greater scaup, other Athya sp	ACTATGCCTGGCCCTAAATCTTGATACTTACTATACCAAAGTATCCGCCAGAGAACTACGAGCACAAACGCTTAAAACTCTAAGGACTTGGCGGTGCCCTAAACCCAC	17.3796	20.7934	22.8549	48.1756	109.203	11.3754		10	10.9203	0	0	0	0	0		0	0	0	0		0	0	0	0		0	0	0	0		0	0	0	0		0	0	0	0		0	0	0	0		0
BIRD	4	>4.00 House sparrow Passer domesticus	ACTATGCCTGGCCCTAAATCTTGATGCTTAAACCTACTAAAGCATCCGCCCGAGAACTACGAGCACTAACGCTTAAAACTCTAAGGACTTGGCGGTGCCCCAAACCCAC	32.6354	9.97151	20.7508	39.7295	103.087	10.7382		13	7.92978	8.18252	0	0	0	0		0	0	0	0		0	0	0	0		4.67471	0	0	0		0	0	0	0		0	0	0	0		0	0	0	0		0
BIRD	4	>4.00 Black scoter Melanitta nigra	ACTATGCCCGGCCCTAAATCTTGATACTTCCCATACCAAAGTATCCGCCAGAGAACTACGAGCACAAACGCTTAAAACTCTAAGGACTTGGCGGTGCCCTAAACCCAC	20.2597	10.5891	14.7617	25.2463	70.8568	7.38091		15	4.72378	7.82127	0	0	0	0		0	0	0	0		0	0	0	0		0	0	0	0		0	0	0	0		0	0	0	0		0	0	0	0		0
BIRD	4	>4.00 Rock pigeon or mourning dove Columba livia or Zenaida macroura	ACTATGCCTGGCCCTAAATCTAGATGCTTATGTTACTAAAGCATCCGCCCGAGGACTACGAGCACAAACGCTTAAAACTCTAAGGACTTGGCGGTGCCCTAAACCCAC	11.3904	17.3488	21.5212	17.5423	67.8028	7.06279		12	5.65023	4.86614	0	0	0	0		0	0	0	0		0	0	0	0		0	0	0	0		0	0	0	0		0	0	0	0		0	0	0	0		0
BIRD	4	>4.00 Yellow bellied sapsucker Sphyrapicus varius	ACTATGCCTGGCCGTAAATTCAAATGCTTTTTATTACCTAAGCATTCGCCAGGGAACTACGAGCACAAACGCTTAAAACCCTAAGGACTTGGCGGTGTCCCAAACCCAC	0	0	15.8795	16.6634	32.5429	3.38989		2	16.2715	5.08483	0	0	0	0		0	0	0	0		0	0	0	0		0	0	0	0		0	0	0	0		0	0	0	0		0	0	0	0		0
BIRD	4	>4.00 Wood duck Aix sponsa	ACTATGCCTGGCCCTAAATCTTGATACTTATCCTACCAAAGTATCCGCCAGAGAACTACGAGCGCAAACGCTTAAAACTCTAAGGACTTGGCGGTGCCCTAAACCCAC	7.45017	14.5839	8.13232	0	30.1663	3.14233		6	5.02772	0.556103	0	0	0	0		0	0	0	0		0	0	0	0		0	0	0	0		0	0	0	0		0	0	0	0		0	0	0	0		0
BIRD	4	>4.00 American robin Turdus migratorius	ACTATGCCTGGCCCTAAATCTTGATGCTCGATATTACCTGAGCATCCGCCCGAGAACTACGAGCACAAACGCTTAAAACTCTAAGGACTTGGCGGTGCTCCAAACCCAC	12.1391	0	11.2201	2.57652	25.9358	2.70165		6	4.32263	3.18534	0	0	0	0		0	0	4.30923	0		0	0	0	0		0	0	0	0		0	0	0	0		2.21423	0	0	0		0	0	0	0		0
BIRD	4	>4.00 White throated sparrow, other passerines	ACTATGCCTGGCCCTAAATCTTGATGCTTACACCTACTAAAGCATCCGCCCGAGAACTACGAGCACTAACGCTTAAAACTCTAAGGACTTGGCGGTGTCCCAAACCCAC	0	9.08688	4.94656	10.7977	24.8311	2.58658		5	4.96623	2.87189	0	0	0	0		0	0	0	0		0	0	0	0		0	0	0	0		0	0	0	0		0	0	0	0		0	0	0	0		0
BIRD	4	>4.00 Diving ducks incl bufflehead	ACTATGCCTGGCCCTAAATCTTGATACTTACCATACCGAAGTATCCGCCAGAGAACTACGAGCACAAACGCTTAAAACTCTAAGGACTTGGCGGTGCCCTAAACCCAC	4.7759	0	5.19057	5.07305	15.0395	1.56662		3	5.01317	0.811026	0	0	0	0		0	0	0	0		0	0	0	0		0	0	0	0		0	0	0	0		0	0	0	0		0	0	0	0		0
BIRD	4	>4.00 Northern mockingbird Mimus polyglottus inc refseq	ACTATGCCTGGCCCTAAATCTTGATACTCGATATTACCTGAGTATCCGCCCGAGAACTACGAGCACAAACGCTTAAAACTCTAAGGACTTGGCGGTGCCCCAAACCCAC	0	0	2.84235	10.2642	13.1066	1.36527		3	4.36886	0.906016	0	0	0	0		0	0	0	0		0	0	0	0		0	0	0	0		0	0	0	0		0	0	0	0		0	0	0	0		0
BIRD	4	>4.00 Common loon Gavia immer	ACTATGCCCAGCCCTAAATCTTGATGCTTACCCCACTGAAGCATCCGCCTGAGAACTACGAGCACAAACGCTTAAAACTCTAAGGACTTGGCGGTGCCCCAAACCCAC	0	10.1941	0	1.9558	12.1499	1.26561		2	6.07493	0	0	0	0	0		0	0	0	0		0	0	0	0		0	0	0	0		0	0	0	0		0	0	0	0		0	0	0	0		0
BIRD	4	>4.00 American widgeon other ducks	ACTATGCCTGGCCCTAAATCTTGATACTTACCCTACCAAAGTATCCGCCAGAGAACTACGAGCACAAACGCTTAAAACTCTAAGGACTTGGCGGTGCCCTAAACCCAC	2.28707	0	0	9.16057	11.4476	1.19246		3	3.81588	0.357354	0	0	0	0		0	0	0	0		0	0	0	0		0	0	0	0		0	0	0	0		0	0	0	0		0	0	0	0		0
BIRD	4	>4.00 Surf scoter Melanitta perspicillata	ACTATGCCTGGCCCTAAATCTTGATACTTTCCATACCAAAGTATCCGCCAGAGAACTACGAGCACAAACGCTTAAAACTCTAAGGACTTGGCGGTGCCCTAAACCCAC	0	2.05485	7.50911	0	9.56396	0.996246		2	4.78198	0	0	0	0	0		0	0	0	0		0	0	0	0		0	0	0	0		0	0	0	0		0	0	0	0		0	0	0	0		0
BIRD	4	>4.00 Common goldeneye Bucephala clangula	ACTATGCCTGGCCCTAAATCTTGATACTTACTATACCGAAGTATCCGCCAGAGAACTACGAGCACAAACGCTTAAAACTCTAAGGACTTGGCGGTGCCCTAAACCCAC	0	0	0	8.92899	8.92899	0.930103		2	4.4645	0.550903	0	0	0	0		0	0	0	0		0	0	0	0		0	0	0	0		0	0	0	0		0	0	0	0		0	0	0	0		0
BIRD	4	>4.00 Veery Catharus fuscescens100	ACTATGCCTGGCCCTAAATCTTGATGCTCTACACTACCTGAGCGTCCGCCCGAGAACTACGAGCACAAACGCTTAAAACTCTAAGGACTTGGCGGTGCCCCAAACCCAC	0	0	8.02845	0	8.02845	0.836297		1	8.02845	0	0	0	0	0		0	0	0	0		0	0	0	0		0	0	0	0		0	0	0	0		0	0	0	0		0	0	0	0		0
BIRD	4	>4.00 American coot Fulica americana	ACTATGCTTGGCCCTAAATCTAGATACTTTTCCCCACTAAAGTATCCGCCTGAGAACTACGAGCACAAACGCTTAAAACTCTAAGGACTTGGCGGTGCTCCAAACCCAC	0	0	7.72892	0	7.72892	0.805096		1	7.72892	1.20764	0	0	0	0		0	0	0	0		0	0	0	0		0	0	0	0		0	0	0	0		0	0	0	0		0	0	0	0		0
BIRD	4	>4.00 White winged scoter Melanitta deglandi	ACTATGCCTGGCCCTAAATCTTGATACTTCCCATACCAAAGTATCCGCCAGAGAACTACGAGCACAAACGCTTAAAACTCTAAGGACTTGGCGGTGCCCTAAACCCAC	0	0	7.39683	0	7.39683	0.770503		1	7.39683	1.15575	0	0	0	0		0	0	0	0		0	0	0	0		0	0	0	0		0	0	0	0		0	0	0	0		0	0	0	0		0
BIRD	4	>4.00 Northern cardinal Cardinalis cardinalis	ACTATGCCTGGCCCTAAATCTTGATGCTTACACCTACTAAAGCATCCGCCCGAGAACTACGAGCACTAACGCTTAAAACTCTAAGGACTTGGCGGTGCTCCAAACCCAC	5.9775	0	0	0	5.9775	0.622656		1	5.9775	0	0	0	0	0		0	0	0	0		0	0	0	0		0	0	0	0		0	0	0	0		0	0	0	0		0	0	0	0		0
BIRD	4	>4.00 Dark-eyed junco Junco hyemalis	ACTATGCCTGGCCCTAAATCTTGATACTTACACCTACTAAAGTATCCGCCCGAGAACTACGAGCACTAACGCTTAAAACTCTAAGGACTTGGCGGTGTCCCAAACCCAC	5.84619	0	0	0	5.84619	0.608978		1	5.84619	0.913467	0	0	0	0		0	0	0	0		0	0	0	0		0	0	0	0		0	0	0	0		0	0	0	0		0	0	0	0		0
BIRD	4	>4.00 Laughing gull Larus atricilla	ACTATGCCTAGCCCTAAATCTCGATGCTTGCCGTACCAAAGCATCCGCCCGAGAACTACGAGCACAAACGCTTAAAACTCTAAGGACTTGGCGGTGTCCCAAACCCAT	5.41411	0	0	0	5.41411	0.56397		2	2.70705	0.845954	0	0	0	0		3.44729	0	0	0		0	0	0	0		0	0	0	0		0	0	0	0		0	0	0	0		0	0	0	0		1.96682
BIRD	4	>4.00 Northern gannet Morus bassanus incomplete refseq	ACTATGCCTAGCCTTAAATCTTGGCACTTACCCTACTAAAGTGCCCGCCTGAGAACTACGAGCACAAACGCTTAAAACTCTAAGGACTTGGCGGTGCTCTAAACCCAC	0	0	0	5.19584	5.19584	0.541234		1	5.19584	0	0	0	0	0		0	0	0	0		0	0	0	0		0	0	0	0		0	0	0	0		0	0	0	0		0	0	0	0		0
BIRD	4	Great cormorant Phalacrocorax carbo100	ACTATGCCTAGCCCTAAATCTTGGCACTTCCCCTACTAAAGTGCCCGCCCGAGAACTACGAGCGCAAACGCTTAAAACTCTAAGGACTTGGCGGTGCCCCAAACCCAC	4.27043	0	0	0	4.27043	0.444836		1	4.27043	0	0	0	0	0		0	0	0	0		0	0	0	0		0	0	0	0		0	0	0	0		0	0	0	0		0	0	0	0		0
BIRD	4	>4.00 American woodcock Scolopax minor	ACTATGCTTAGCCATAAATCTTGATATTTTCTCATACTAAAATATCCGCCTGAGAACTACGAGCACAAACGCTTAAAACTCTAAGGACTTGGCGGTGCCCCAAACCCAC	4.24538	0	0	0	4.24538	0.442227		1	4.24538	0.663341	0	0	0	0		0	0	0	0		0	0	0	0		0	0	0	0		0	0	0	0		0	0	0	0		0	0	0	0		0
BIRD	4	>4.00 Barn swallow Hirundo rustica	ACTATGCCTGGCCCTAAATCTTGATGCTCGATCTTACCGGAGCATCCGCCCGAGAACTACGAGCACAAACGCTTAAAACTCTAAGGACTTGGCGGTGCCCCAAACCCAC	0	0	0	4.02954	4.02954	0.419744		1	4.02954	0.629615	0	0	0	0		0	0	0	0		0	0	0	0		0	0	0	0		0	0	0	0		0	0	0	0		0	0	0	0		0
BIRD	4	>4.00 Warbler species99	ACTATGCCCGGCCCTAAATCTTGATGCTTACACCTACCAAAGCATCCGCCCGAGAACTACGAGCACCAACGCTTAAAACTCTAAGGACTTGGCGGTGCCCCAAACCCAC	0	0	3.73835	0	3.73835	0.389412		1	3.73835	0.584118	0	0	0	0		0	0	3.73835	0		0	0	0	0		0	0	0	0		0	0	0	0		0	0	0	0		0	0	0	0		0
BIRD	4	>4.00 American crow other corvids	ACTATGCCTGGCCCTAAATCTTGATGCTCTATGCTACCTGAGCATCCGCCCGAGAACTACGAGCACAAACGCTTAAAACTCTAAGGACTTGGCGGTGTCCCAAACCCAC	0	3.594	0	0	3.594	0.374375		1	3.594	0	0	0	0	0		0	0	0	0		0	0	0	0		0	0	0	0		0	0	0	0		0	0	0	0		0	0	0	0		0
BIRD	4	ruddy duck100	ACTATGCCTGGCCCTAAATCTCGATACTTCTACCATACCAAAGTATCCGCCAGAGAACTACGAGCACAAACGCTTAAAACTCTAAGGACTTGGCGGTGCCCTAAACCCAC	0	0	0	3.45855	3.45855	0.360265		1	3.45855	0	0	0	0	0		0	0	0	0		0	0	0	0		0	0	0	0		0	0	0	0		0	0	0	0		0	0	0	0		0
BIRD	4	>4.00 Barred owl Strix varia	ACTATGCCCGGCCCTAAATCCTGATATTCATCACCACTAGAACATCCGCCAGGGTACTACGAGCACAAACGCTTAAAACCCTAAGGACTTGGCGGTGCCCCAAACCCAC	0	3.32384	0	0	3.32384	0.346233		1	3.32384	0	0	0	0	0		0	0	0	0		0	0	0	0		0	0	0	0		0	0	0	0		0	0	0	0		0	0	0	0		0
BIRD	4	>4.00 Black capped chickadee Poecile atricapilla	ACTATGCCTGGCCCTAAATCTTGATGCTCGATATTACCTGAGCATCCGCCTGAGAACTACGAGCACAAACGCTTGAAACTCTAAGGACTTGGCGGTGTCCCAAACCCAC	2.3846	0	0	0	2.3846	0.248396		1	2.3846	0.372594	0	0	0	0		0	0	0	0		0	0	0	0		0	0	0	0		0	0	0	0		0	0	0	0		0	0	0	0		0
BIRD	4	>4.00 Red bellied woodpecker Melanerpes carolinus	ACTATGCCTGGCCGTTAATTCAAATGCTTTCTTACCTAAGCATTCGCCAGGGAATTACGAGCACAAACGCTTAAAACCCTAAGGACTTGGCGGTGTCCCAAACCCAC	1.63177	0	0	0	1.63177	0.169976		1	1.63177	0	0	0	0	0		0	0	0	0		0	0	0	0		0	0	0	0		0	0	0	0		0	0	0	0		0	0	0	0		0
BIRD	4.01	>4.00 Purple sandpiper Calidris maritima99	ACTATGCTTAGCCCTAAATCTTGATGCTCTCTCCTGCACTAAAGCATCCGCCCGAGAACTACGAGCACAAACGCTTAAAACTCTAAGGACTTGGCGGTGCCCTAAACCCAC	0	9.26454	0	0	9.26454	0.965056		1	9.26454	0	0	0	0	0		0	0	0	0		0	0	0	0		0	0	0	0		0	0	0	0		0	0	0	0		0	0	0	0		0
REPTILE, AMPHIB	5	SUM BULLFROG, GREEN FROG	ACTATGCCTAGCCGTAAACAATTAATTTACACCAATAAGCGCCAGGGAATTACGAGCAATGCTTAAAACCCAAAGGATTTGACGGTGTCCCACCCCA	4.72103	20.2718	0	0	24.9929	2.60342		4	6.24822	0	0	0	0	0		0	0	0	0		0	0	0	0		0	0	0	0		0	0	0	0		0	0	0	0		0	0	0	0		0
REPTILE, AMPHIB	5	>5.00 Red eared slider Trachemys scripta	ACTATGCTTAGCCCTAAACCTAGATATTTATATACAAAAATATCCGCCAGAGAATTACGAGCAAAACGCTTAAAACTCTAAGGACTTGGCGGTGCCTCAAACCCAC	0	3.08642	0	0	3.08642	0.321502		1	3.08642	0	0	0	0	0		0	0	0	0		0	0	0	0		0	0	0	0		0	0	0	0		0	0	0	0		0	0	0	0		0
DOMESTICATED	6	>6.00 Chicken	ACTATGCCTAGCCCTAAATCTAGATACCTCCCATCACACATGTATCCGCCTGAGAACTACGAGCACAAACGCTTAAAACTCTAAGGACTTGGCGGTGCCCCAAACCCAC	4321.52	4581.27	3351.55	3113.51	15367.9	1600.82		150	102.452	1273.21	2.40626	3.89873	11.5992	12.12		26.6877	6.12272	9.35509	12.1338		28.9302	17.5289	18.3297	21.5714		0	0	6.04255	0		2.55061	7.84797	0	0		1.43803	2.56186	3.7718	6.22676		0	0	0	0		0
DOMESTICATED	6	>6.00 Cow Bos taurus	ACTATGCTTAGCCCTAAACACAGATAATTACATAAACAAAATTATTCGCCAGAGTACTACTAGCAACAGCTTAAAACTCAAAGGACTTGGCGGTGCTTTATATCCTT	2315.81	2174.64	2157.59	1674	8322.03	866.879		153	54.3924	712.099	9.35881	0	2.23985	10.7403		17.1215	22.1616	6.72167	6.55937		5.9799	3.75439	17.6548	18.1591		12.522	4.03581	2.52463	0		8.76961	0	1.44924	4.32108		0	2.6047	0	0		0	0	0	0		0
DOMESTICATED	6	SUM PIG Sus scrofa	ACTATGCCTAGCCCTAAACCCAAATAGTTACATAACAAAACTATTCGCCAGAGTACTACTCGCAACTGCCTAAAACTCAAAGGACTTGGCGGTGCTTCACATCCAC	1672.62	1767.56	1914.94	1521.69	6876.81	716.334		140	49.1201	583.998	0	16.9865	0	20.3387		7.09566	10.5817	0	13.8732		3.48952	0	6.60723	21.6571		0	0	0	0		11.3304	0	2.96204	0		0	0	0	0		0	0	0	0		0
DOMESTICATED	6	SUM DOG Canis lupus	ACTATGCTTAGCCCTAAACATAGATAATTTTACAACAAAATAATTCGCCAGAGGACTACTAGCAATAGCTTAAAACTCAAAGGACTTGGCGGTGCTTTATATCCCT	691.809	753.519	478.535	491.131	2414.99	251.562		100	24.1499	198.879	0	0	0.811373	2.33122		0	1.30884	1.51007	0		0	0	4.93766	4.86985		0	0	0	4.64037		0	0	0	0		0	0	3.02017	2.93419		0	0	0	0		8.66012
DOMESTICATED	6	SUM CAT Felis catus	ACTATGCTTAGCCCTAAACTTAGATAGTTATCCTAAACAAAACTATCCGCCAGAGAACTACTAGCAATAGCTTAAAACTCAAAGGACTTGGCGGTGCTTTACATCCCT	138.187	152.228	301.533	408.626	1000.57	104.226		47	21.2888	118.439	0	0	0	0		0	1.9078	2.90965	0		0	0	0	0		0	0	0	0		0	0	0	0		0	4.87525	0	0		0	0	0	0		0
DOMESTICATED	6	>6.00 Turkey Meleagris gallopavo	ACTATGCCTGGCCCTAAATCTTGATACTAATATACTCACGTATCCGCCTGAGAACTACGAGCACAAACGCTTAAAACTCTAAGGACTTGGCGGTGCCCTAAACCCAC	109.968	96.6631	207.023	130.122	543.776	56.6434		51	10.6623	67.9704	1.3004	0	0	0		0	5.12445	2.00729	0		0	0	0	1.64615		0	0	0	0		0	0	0	0		0	0	0	0		0	2.11447	0	0		0
DOMESTICATED	6	SUM SHEEP Ovis aries	ACTATGCTTAGCCCTAAACACAAATAATTATAAAAACAAAATTATTCGCCAGAGTACTACCGGCAACAGCCCGAAACTCAAAGGACTTGGCGGTGCTTTATACCCTT	192.653	162.921	97.0883	81.1631	533.826	55.6068		45	11.8628	38.3867	0	3.69031	0	2.22418		2.01092	0	0	0		0	0	0	0		0	0	0	0		0	0	0	0		0	0	0	0		0	0	0	0		3.32378
DOMESTICATED	6	SUM GOAT Capra hircus	ACTATGCTTAGCCCTAAACACAAATAATTACAGAAACAAAATTATTCGCCAGAGTACTACCGGCAACAGCCCGAAACTCAAAGGACTTGGCGGTGCTTTATACCCTT	87.5938	46.2758	74.3837	40.6907	248.944	25.9317		21	11.8545	27.1182	0	0	0	0		0	0	0	0		0	0	0	8.24788		0	0	0	0		0	0	0	0		0	0	0	0		0	0	0	0		0
DOMESTICATED	6	SUM MUSCOVY DUCK Cairina moschata	ACTATGCCTGGCCCTAAATCTTGATACTTATCCTACCGAAGTATCCGCCAGAGAACTACGAGCACAAACGCTTAAAACTCTAAGGACTTGGCGGTGCCCTAAACCCAC	19.1102	37.6088	21.7901	12.0991	90.6082	9.43836		10	9.06082	4.66174	0	0	0	0		0	0	0	0		0	0	0	0		0	0	0	0		0	0	0	0		0	0	0	0		0	0	0	0		0
DOMESTICATED	6	>6.00 Helmeted Guineafowl Numida meleagris	ACTATGCCTAGCCCTAAATCTAGATACTTCAATACCTAAGTATCCGCCTGAGAACTACGAGCACAAACGCTTAAAACTCTAAGGACTTGGCGGTGCCCCAAACCCAC	13.8357	9.49668	8.78903	13.8793	46.0007	4.79174		7	6.57153	2.19391	0	0	0	0		0	0	0	0		0	0	0	0		0	0	0	0		0	0	0	0		0	0	0	0		0	0	0	0		0
DOMESTICATED	6	european or japanese quail Coturnix japonica, coturnix100	ACTATGCCTAGCCCTAAATCTAGATACCCACATACTTATGTATCCGCCTGAGAACTACGAGCACAAACGCTTAAAACTCTAAGGACTTGGCGGTGCCCCAAACCCAC	0	0	5.34037	7.24813	12.5885	1.3113		2	6.29425	1.96695	0	0	0	0		0	0	0	0		0	0	0	0		0	0	0	0		0	0	0	0		0	0	0	0		0	0	0	0		0
DOMESTICATED	6	European rabbit Oryctolagus cuniculus100	ACTATGCTTAGCCCTAAACTTTGATAATTTCATAACAAAATTATTCGCCAGAGAACTACAAGCCAAAGCTTAAAACTCAAAGGACTTGGCGGTGCTTTATACCCAC	0	9.02442	0	0	9.02442	0.940044		3	3.00814	1.02094	0	0	0	0		0	0	0	0		0	0	0	0		0	0	0	0		0	0	0	0		0	0	0	0		0	0	0	0		0
DOMESTICATED	6	bos gaurus100	ACTATGCTTAGCCCTAAACACAGATAATTGTATAAACAAAATTATTTGCCAGAGTACTACCAGCAACAGCTTAAAACTCAAAGGACTTGGCGGTGCTTTATATCCTT	0	5.09465	0	0	5.09465	0.530693		1	5.09465	0.796039	0	0	0	0		0	0	0	0		0	0	0	0		0	0	0	0		0	0	0	0		0	0	0	0		0	0	0	0		0
DOMESTICATED	6	>6.00 Horse Equus caballus	ACTATGCTTAGCCCTAAACTAAAATAGCTTACCACAACAAAGCTATTCGCCAGAGTACTACTAGCAACAGCCTAAAACTCAAAGGACTTGGCGGTGCTTTACATCCCT	0	0	4.91745	0	4.91745	0.512234		1	4.91745	0.768351	0	0	0	0		0	0	0	0		0	0	0	0		0	0	0	0		0	0	0	0		0	0	0	0		0	0	0	0		0
DOMESTICATED	6	Guinea pig Cavia porcellus	ACTATGCTTAGCCATAAACATAAAAACTTATACAACAAAAGATTTCGCCAGAGAACTACTAGCAATAGCTTAAAACTCAAAGGACTTGGCGGTGCTTTATACCCAC	0	0	2.34482	0	2.34482	0.244252		1	2.34482	0.366377	0	0	0	0		0	0	0	0		0	0	0	0		0	0	0	0		0	0	0	0		0	0	0	0		0	0	0	0		0
DOMESTICATED	6	>6.00 Chinese or gray dwarf hamster Cricetulus griseus or migratorius	ACTATGCTTAGCCTTAAACCTTAAGGGTTAAACTATAACAAAACCCTTTGCCTGAGAACTACTAGCCACCGCTTAAAACTCAAAGGACTTGGCGGTACTTTATATCCAT	2.29026	0	0	0	2.29026	0.238569		1	2.29026	0.357853	0	0	0	0		0	0	0	0		0	0	0	0		0	0	0	0		0	0	0	0		0	0	0	0		0	0	0	0		0
HUMAN	7	SUM HUMAN Homo sapiens	ACTATGCTTAGCCCTAAACCTCAACAGTTAAATCAACAAAACTGCTCGCCAGAACACTACGAGCCACAGCTTAAAACTCAAAGGACCTGGCGGTGCTTCATATCCCT	65091.3	65096.5	71925.9	63123.8	265238	27628.9		192	1381.45	23128.7	343.972	264.734	272.644	347.364		357.139	257.997	358.145	412.716		279.967	306.68	491.83	477.125		498.317	434.123	5088.15	4926.57		94.7179	121.265	246.396	191.958		80.1945	76.9672	222.522	273.731		64.4671	26.7876	100.55	67.1039		106.041
OSTRICH STD	8	>8.00 Ostrich Struthio camelus	ACTATGCTTAGCCTTAAATCATGATACTTACCCCACCTAAGTATCCGCCCGAGAACTACGAGCACAAACGCTTAAAACTCTAAGGACTTGGCGGTGCCCTAAACCCAC	13500	13500	13250	13250	53500	5572.92		192	278.646	5859.38	500	500	500	500		500	500	500	500		500	500	500	500		500	500	500	500		500	500	500	500		500	500	250	250		250	250	250	250		250
[truncated: 262 more columns]
