# Supplementary material for: Biomonitoring in the Anthropocene: Urban estuary environmental DNA tracks marine fish, terrestrial wildlife, and human diet
Source: PLoS One. 2026 Apr 29;21(4):e0332676. doi: 10.1371/journal.pone.0332676 (PMC13127899; doi:10.1371/journal.pone.0332676)
Supplement: S4 Table — (XLSX) [file pone.0332676.s004.xlsx]

## Sheet: S4 TABLE
S4 TABLE. eDNA COPIES PER DAY BY CATEGORY FOR FIELD SAMPLES, NEGATIVE CONTROLS
FIELD SAMPLES																						NEGATIVE CONTROLS
	LINEAR							LOG																	COPIES/PCR							COPIES/L
DATE	LOCAL COPIES/L	HUMAN COPIES/L	DOMESTICATED COPIES/L	WILDLIFE COPIES/L	NON-LOCAL COPIES/L	FRESH COPIES/L		LOCAL COPIES/L	HUMAN COPIES/L	DOMESTICATED COPIES/L	WILDLIFE COPIES/L	NON-LOCAL COPIES/L	FRESH COPIES/L									MISEQ	TYPE	LIBRARY	LOCAL COPIES	HUMAN COPIES	DOMESTICATED COPIES	WILDLIFE COPIES	NON-LOCAL COPIES	FRESH COPIES		LOCAL COPIES/L	HUMAN COPIES/L	DOMESTICATED COPIES/L	WILDLIFE COPIES/L	NON-LOCAL COPIES/L	FRESH COPIES/L
2024-05-02	9852.36	6143.57	500.229	1818.81	53.6535	87.8874		3.99354	3.78842	2.69917	3.25979	1.7296	1.94393									6555	H2O	H2OB-500osMR-AFAR-2024nov	0	0	0	0	0	0		0	0	0	0	0	0
2024-05-09	9473.79	6929.99	775.965	418.303	137.504	26.9533		3.97652	3.84073	2.88984	2.62149	2.13831	1.43061									6555	H2O	H2OC-250osMR-AFAR-2024nov	0	0	4.33327	0	0	0		0	0	86.6654	0	0	0
2024-05-16	16308.9	7778.01	916.819	987.544	219.461	69.1624		4.21242	3.89087	2.96228	2.99456	2.34136	1.83987									6555	H2O	H2OD-250osMR-AFAR-2024nov	0	0	0	0	0	0		0	0	0	0	0	0
2024-05-23	6917.12	54735.8	148.827	66.8808	0	0		3.83993	4.73827	2.17268	1.8253											6555	TAP	1110A-500osMR-AFAR-2024nov	0	0	7.14154	0	0	0		0	0	142.831	0	0	0
2024-06-06	17117.3	3271.68	196.155	179.036	0	48.9648		4.23344	3.51477	2.2926	2.25294		1.68988									6555	TAP	1110B-250osMR-AFAR-2024nov	0	5.63528	0	0	0	0		0	112.706	0	0	0	0
2024-06-13	11421.7	3267.08	137.164	82.5525	0	8.20342		4.05773	3.51416	2.13724	1.91673		0.913995									6555	TAP	1111A-250osMR-AFAR-2024nov	0	8.63814	0	0	0	0		0	172.763	0	0	0	0
2024-06-20	58738.2	1294.55	10.5723	43.0266	10.3293	0		4.76892	3.11212	1.02417	1.63374	1.01407										7427	H2O	H2OA-250osMR-AFAR-2024dec	0	0	4.4482	0	0	0		0	0	88.9641	0	0	0
2024-06-29	19350	4310.64	346.192	63.0281	0	15.5137		4.28668	3.63454	2.53932	1.79953		1.19072									7427	H2O	H2OB-250osMR-AFAR-2024dec	0	0	0	0	0	0		0	0	0	0	0	0
2024-07-03	16326.2	2279.65	426.907	264.419	0	0		4.21288	3.35787	2.63033	2.42229											7427	TAP	1153A-250osMR-AFAR-2024dec	0	0	0	0	0	0		0	0	0	0	0	0
2024-07-11	13302.5	3011.99	1247.98	67.6906	48.26	0		4.12393	3.47885	3.09621	1.83053	1.68359										7427	TAP	1154B-250osMR-AFAR-2024dec	0	0	0	0	0	0		0	0	0	0	0	0
2024-07-18	16422	19635.5	2732.39	955.582	301.762	74.2421		4.21543	4.29304	3.43654	2.98027	2.47966	1.87065									6414	H2O	H2OA-250osMR-AFAR-2025may	0	0	0	0	0	0		0	0	0	0	0	0
2024-07-25	12783.6	4822.16	3779.05	216.075	0	15.8652		4.10665	3.68324	3.57738	2.33461		1.20045									6414	H2O	H2OB-250osMR-AFAR-2025may	0	0	0	0	0	0		0	0	0	0	0	0
2024-08-08	21242.7	8827.45	1155	185.239	99.0262	48.0756		4.32721	3.94584	3.06258	2.26773	1.99575	1.68192									6414	H2O	H2OC-250osMR-AFAR-2025may	0	10.5197	0	0	0	0		0	210.394	0	0	0	0
2024-08-15	28411.8	2358.17	990.236	5.94579	66.1855	18.1686		4.4535	3.37257	2.99574	0.77421	1.82076	1.25932									6414	TAP	1153A-250osMR-AFAR-2025may	0	0	0	0	0	0		0	0	0	0	0	0
2024-08-22	15283.5	2540.21	331.184	251.085	33.5969	1.37573		4.18422	3.40487	2.52007	2.39982	1.5263	0.138535									6414	TAP	1153B-250osMR-AFAR-2025may	0	0	0	0	0	0		0	0	0	0	0	0
2024-09-05	16839.5	1295.8	273.019	188.778	42.4711	23.9138		4.22633	3.11254	2.43619	2.27595	1.62809	1.37865									6414	TAP	1195A-250osMR-AFAR-2025may	0	0	0	0	0	0		0	0	0	0	0	0
2024-09-12	35979.9	5495.97	2706.84	337.08	28.6518	51.5533		4.55606	3.74004	3.43246	2.52773	1.45715	1.71226									6414	TAP	1196A-250osMR-AFAR-2025may	0	0	0	0	0	0		0	0	0	0	0	0
2024-09-19	8315.91	2292.27	130.136	214.868	10.7628	18.5598		3.91991	3.36027	2.1144	2.33217	1.03193	1.26857									2466	H2O	H2OC-250osMR-AFAR-2025mar	0	0	0	0	0	0		0	0	0	0	0	0
2024-09-26	32369.9	4794.38	439.085	408.039	168.053	399.287		4.51014	3.68073	2.64255	2.6107	2.22545	2.60129									2466	H2O	H2OD-250osMR-AFAR-2025mar	0	0	0	0	0	0		0	0	0	0	0	0
2024-10-03	28358.1	8189.3	734.219	72.9397	0	0		4.45268	3.91325	2.86583	1.86296											2466	TAP	1153-250osMR-AFAR-2025mar	0	0	0	0	0	0		0	0	0	0	0	0
2024-10-17	13224.8	8972.4	2602.9	205.277	68.4706	211.281		4.12139	3.95291	3.41546	2.31234	1.8355	2.32486									2466	TAP	1154-250osMR-AFAR-2025mar	0	0	0	0	0	0		0	0	0	0	0	0
2024-10-24	23001.9	4066.57	390.693	78.5686	0	176.91		4.36176	3.60923	2.59184	1.89525		2.24775
2024-10-31	6388.84	13365.2	1487.75	362.989	0	24.6916		3.80542	4.12598	3.17253	2.55989		1.39255
2024-11-07	8745.38	11136.7	812.139	508.225	77.311	67.6428		3.94178	4.04676	2.90963	2.70606	1.88824	1.83022
2024-11-14	12962.8	15327	1648.36	1538.26	210.787	427.626		4.1127	4.18546	3.21705	3.18703	2.32384	2.63106
2024-11-21	13330.8	200886	23964.1	7516.43	1556.13	1125.55		4.12486	5.30295	4.37956	3.87601	3.19205	3.05136
2024-11-27	8767.35	21450.4	1841.44	3234.32	176.173	366.21		3.94287	4.33144	3.26516	3.50978	2.24594	2.56373
2024-12-05	7406.89	13173.1	1430.44	1381.04	42.4353	103.701		3.86964	4.11969	3.15547	3.1402	1.62773	2.01578
2024-12-12	9849.91	155198	24004.2	8342.91	2283.72	838.073		3.99343	5.19089	4.38029	3.92132	3.35864	2.92328
2024-12-19	8296.64	102543	14956.6	3270.45	1257.88	400.955		3.9189	5.0109	4.17483	3.51461	3.09964	2.6031
2025-01-02	4521.92	21070.2	3070.66	1893.97	39.532	160.118		3.65532	4.32367	3.48723	3.27737	1.59695	2.20444
2025-01-09	2450.56	19654.6	2844.22	1065.98	93.7584	436.018		3.38927	4.29346	3.45396	3.02775	1.97201	2.6395
2025-01-16	1736.93	9121.15	617.16	1250.48	210.052	69.1959		3.23978	3.96005	2.7904	3.09708	2.32233	1.84008
2025-01-23	2132.21	31295	1609.48	2536.53	65.8331	47.8162		3.32883	4.49548	3.20669	3.40424	1.81844	1.67958
2025-01-30	1860.13	13242.7	793.468	536.773	0	0		3.26954	4.12198	2.89953	2.72979
2025-02-06	1958.4	36504.3	4886.7	9212.85	211.058	161.362		3.2919	4.56234	3.68902	3.96439	2.3244	2.2078
2025-02-13	1160.74	16842.1	1860.66	587.202	114.096	141.071		3.06474	4.2264	3.26967	2.76879	2.05727	2.14944
2025-02-20	2583.54	38825.2	3315.3	1299	36.4693	156.373		3.41222	4.58911	3.52052	3.11361	1.56193	2.19416
2025-02-27	3823.27	25060.4	2217	926.303	94.9022	22.9469		3.58244	4.39899	3.34577	2.96675	1.97728	1.36072
2025-03-06	7889.58	279274	54264.5	13248.5	3965.99	756.016		3.89705	5.44603	4.73452	4.12217	3.59835	2.87853
2025-03-13	4273.96	11105	499.106	395.635	16.111	67.2653		3.63083	4.04552	2.69819	2.59729	1.20712	1.82779
2025-03-20	5245.58	22011.5	2155.75	1036.82	316.606	96.0817		3.71979	4.34265	3.3336	3.0157	2.50052	1.98264
2025-03-27	9333.5	9701.98	2350.43	4667.91	112.29	77.7421		3.97004	3.98686	3.37115	3.66912	2.05034	1.89066
2025-04-03	7104.08	35335.4	2358.83	1509.38	256.336	118.117		3.85151	4.54821	3.3727	3.1788	2.40881	2.07231
2025-04-10	13844	27272	1531.36	1162.99	40.699	239.581		4.14126	4.43572	3.18508	3.06558	1.60958	2.37945
2025-04-17	3834.54	10994.3	994.977	776.58	16.3902	19.8616		3.58371	4.04117	2.99781	2.89019	1.21458	1.29801
2025-04-24	10054.6	14555.6	738.435	639.398	111.546	10.4325		4.00237	4.16303	2.86831	2.80577	2.04745	1.01839
2025-05-01	9723.54	4929.71	183.796	1924.68	0	0		3.98782	3.69282	2.26434	3.28436
