# Supplementary material for: Biomonitoring in the Anthropocene: Urban estuary environmental DNA tracks marine fish, terrestrial wildlife, and human diet
Source: PLoS One. 2026 Apr 29;21(4):e0332676. doi: 10.1371/journal.pone.0332676 (PMC13127899; doi:10.1371/journal.pone.0332676)
Supplement: S5 Table — (XLSX) [file pone.0332676.s005.xlsx]

## Sheet: S5 TABLE
S5 TABLE. REPRODUCIBILITY INDIVIDUAL PCR AND FIELD REPLICATES (SEE ALSO S2 FIG)
						ARITHMETIC	ARITHMETIC	ARITHMETIC	ARITHMETIC		LOG	LOG	LOG	LOG		ABSOLUTE ARITHMETIC FOLD DIF	ABSOLUTE ARITHMETIC FOLD DIF
						0 <10	154	153								2.0106	3.13944
							29	218								2.50157	8.16604
ID#	REDO MASTER CAT	REDO MASTER ID			ID #	1A	1B	2A	2B		1A	1B	2A	2B		1A VS 1B	1A VS 2A
1	1	SUM TAUTOG			427	1563.12	1017.53	1943.41	1912.3		3.19399	3.00755	3.28856	3.28156		1.53619	1.24329
2	1	>1.00 Cunner Tetragolabrus adspersus			428	1079.78	660.168	864.738	823.777		3.03333	2.81965	2.93688	2.91581		1.63561	1.24868
3	1	SUM MENHADEN, RIV HERR			1492	977.609	932.997	341.821	603.777		2.99017	2.96988	2.5338	2.78088		1.04782	2.86
4	1	>1.00 Skilletfish Gobiesox strumosus			1279	816.267	525.478	574.441	499.62		2.91183	2.72055	2.75925	2.69864		1.55338	1.42097
5	1	>1.00 Feather blenny Hypsoblennius hentz			1350	746.192	734.801	461.623	579.204		2.87285	2.86617	2.66429	2.76283		1.0155	1.61645
6	1	>1.00 Striped bass Morone saxatilis			924	671.059	589.803	381.411	351.724		2.82676	2.77071	2.58139	2.5462		1.13777	1.75941
7	1	SUM BAY ANCHOVY			498	533.116	548.639	250.594	296.53		2.72682	2.73929	2.39897	2.47207		1.02912	2.12741
8	1	SUM OYSTER TOADFISH			1290	508.899	341.239	98.719	91.402		2.70663	2.53306	1.9944	1.96096		1.49133	5.15503
9	1	SUM SEABOARD GOBY			1137	492.106	461.285	726.76	703.224		2.69206	2.66397	2.86139	2.84709		1.06682	1.47684
10	1	>1.00 Black drum or Spot Pogonias cromis or Leiostomus xanthurus			2997	403.937	432.013	0	0		2.60631	2.6355				1.0695
11	1	>1.00 Black sea bass Centropristis striata			286	313.704	501.513	188.172	220.281		2.49652	2.70028	2.27456	2.34298		1.59868	1.66711
12	1	>1.00 Atlantic silverside Menidia menidia			655	307.056	297.866	6.34341	0		2.48722	2.47402	0.802323			1.03085	48.4055
13	1	>1.00 American eel Anguilla rostrata			995	300.889	314.788	215.274	183.699		2.47841	2.49802	2.33299	2.26411		1.04619	1.3977
14	1	>1.00 Scup Stenotomus chrysops			143	298.518	399.598	483.073	415.566		2.47497	2.60162	2.68401	2.61864		1.33861	1.61824
15	1	>1.00 Atlantic herring Clupea harengus			2773	285.837	404.321	70.9806	83.401		2.45612	2.60673	1.85114	1.92117		1.41452	4.02697
16	1	>1.00 Tomcod Microgadus tomcod			1634	273.757	162.933	126.809	172.354		2.43736	2.21201	2.10315	2.23642		1.68018	2.15881
17	1	>1.00 Bluefish Pomatomus saltatrix			3127	255.942	539.774	397.973	329.297		2.40814	2.73221	2.59985	2.51759		2.10897	1.55494
18	1	>1.00 American conger Conger oceanicus			1776	248.514	142.702	358.026	330.635		2.39535	2.15443	2.55391	2.51935		1.74149	1.44067
19	1	SUM SAND LANCE			1705	245.414	305.497	301.047	349.198		2.3899	2.48501	2.47863	2.54307		1.24482	1.22669
20	1	>1.00 Winter or Yellowtail flounder Pseudopleuronectes americanus or Pleuronectes ferrugineus			1076	234.138	364.757	21.9571	26.5433		2.36947	2.562	1.34158	1.42396		1.55787	10.6634
21	1	SUM SUMMER FLOUNDER			714	231.105	185.42	127.689	96.7608		2.36381	2.26816	2.10615	1.9857		1.24639	1.8099
22	1	>1.00 Red White or Spotted hake sp Urophycis sp			72	229.331	139.403	165.445	130.831		2.36046	2.14427	2.21865	2.11671		1.64509	1.38614
23	1	>1.00 Northern pipefish Syngnathus fuscus			2062	227.941	141.897	113.375	128.481		2.35782	2.15197	2.05452	2.10884		1.60638	2.0105
24	1	>1.00 Windowpane flounder Scophthalmos aquosus			1421	219.795	213.61	327.593	325.304		2.34202	2.32962	2.51534	2.51229		1.02896	1.49045
25	1	>1.00 Weakfish Cynoscion regalis			1	219.727	175.185	189.038	225.296		2.34188	2.2435	2.27655	2.35275		1.25426	1.16234
26	1	>1.00 Grubby or other sculpins Cottidae sp			3001	218.562	252.708	0	0		2.33957	2.40262				1.15623
27	1	>1.00 White perch Morone americana			1291	210.893	103.496	7.01988	7.39763		2.32406	2.01492	0.84633	0.869093		2.0377	30.0423
28	1	>1.00 Silver hake Merluccius bilinearis			711	208.534	246.533	162.597	163.792		2.31918	2.39188	2.21111	2.21429		1.18222	1.28252
29	1	>1.00 Broad striped anchovy Anchoa hepsetus			569	204.513	255.89	343.529	414.127		2.31072	2.40805	2.53596	2.61713		1.25121	1.67974
30	1	>1.00 Mummichog Fundulus heteroclitus			1847	202.555	341.439	161.952	206.489		2.30654	2.53331	2.20939	2.3149		1.68566	1.25071
31	1	SUM SMALLMOUTH FLOUNDER			853	189.357	149.161	499.728	376.404		2.27728	2.17366	2.69873	2.57565		1.26948	2.63908
32	1	>1.00 Sturgeon sp Acipenser sp			1991	186.291	100.568	149.748	72.8845		2.27019	2.00246	2.17536	1.86264		1.85239	1.24403
33	1	>1.00 Hogchoker trinectes maculatus			640	183.431	173.21	225.7	131.241		2.26347	2.23857	2.35353	2.11807		1.05901	1.23043
34	1	>1.00 American butterfish Peprilus triacanthus			430	180.338	87.5752	154.12	145.693		2.25609	1.94238	2.18786	2.16344		2.05923	1.17011
35	1	>1.00 Atlantic croaker Micropogonias undulatus			356	175.039	175.063	223.666	242.116		2.24313	2.2432	2.3496	2.38402		1.00014	1.27781
36	1	>1.00 Crested blenny Hypleurochilus geminatus refseq not full length			1351	173.336	239.486	74.2835	147.921		2.23889	2.37928	1.87089	2.17003		1.38163	2.33344
37	1	>1.00 American gizzard shad Dorosoma cepedianum			1066	167.285	159.7	260.631	148.933		2.22346	2.2033	2.41603	2.17299		1.0475	1.55801
38	1	>1.00 Channel catfish Ictalurus punctatus			501	163.948	295.432	139.975	145.195		2.21471	2.47046	2.14605	2.16195		1.80199	1.17126
39	1	>1.00 Striped sea robin Prionotus evolans			928	160.958	67.9761	80.4692	88.1412		2.20671	1.83236	1.90563	1.94518		2.36786	2.00024
40	1	>1.00 Yellowtail snapper Ocyurus chrysurus			1148	156.695	187.867	144.307	211.433		2.19505	2.27385	2.15929	2.32517		1.19894	1.08584
41	1	>1.00 Rock gunnel Pholis gunnelus			1069	152.484	187.547	14.0581	25.0791		2.18322	2.27311	1.14793	1.39931		1.22994	10.8467
42	1	>1.00 Naked goby Gobiosoma bosc			2844	149.424	210.309	104.329	35.1327		2.17442	2.32286	2.0184	1.54571		1.40746	1.43224
43	1	>1.00 Lined seahorse Hippocampus erectus			80	149.382	114.269	41.8217	15.6335		2.1743	2.05793	1.6214	1.19406		1.30729	3.57189
44	1	>1.00 Northern sea robin Prionotus carolinus			292	148.799	129.914	103.023	102.819		2.1726	2.11366	2.01293	2.01207		1.14536	1.44433
45	1	>1.00 Thread herring Opisthonema oglinum			573	147.229	143.46	129.326	120.701		2.16799	2.15673	2.11168	2.08171		1.02627	1.13844
46	1	>1.00 Spanish mackerel Scomberomorus maculatus			1289	145.748	102.21	50.6969	39.0963		2.1636	2.00949	1.70498	1.59214		1.42597	2.87489
47	1	>1.00 Permit Trachinotus falcatus also Pompano T ovatus			1989	140.078	170.823	146.725	120.978		2.14637	2.23255	2.16651	2.08271		1.21948	1.04745
48	1	>1.00 Atlantic mackerel Scomber scombrus			3054	140.007	177.137	44.0434	75.9339		2.14615	2.24831	1.64388	1.88044		1.2652	3.17885
49	1	>1.00 Crevalle jack Caranx hippos also Caranx latus horse eye jack			1918	137.325	147.087	84.5443	99.5416		2.13775	2.16757	1.92708	1.998		1.07108	1.6243
50	1	>1.00 Atlantic cod and other gadidae			1138	130.454	58.7957	97.416	116.139		2.11546	1.76935	1.98863	2.06498		2.21876	1.33914
51	1	>1.00 Striped cusk eel Ophidon marginatum			285	130.081	101.816	91.8614	140.048		2.11421	2.00782	1.96313	2.14628		1.27761	1.41606
52	1	>1.00 Amberjacks Seriola sp			1287	129.632	120.679	54.919	70.7381		2.11271	2.08163	1.73972	1.84965		1.0742	2.36043
53	1	>1.00 Northern puffer Sphoeroides maculatus			782	125.905	109.178	121.785	126.691		2.10004	2.03814	2.08559	2.10275		1.15321	1.03383
54	1	>1.00 Flathead grey mullet Mugil cephalus			431	124.924	68.9472	89.8519	89.1282		2.09665	1.83852	1.95353	1.95002		1.81188	1.39033
55	1	>1.00 Northern kingfish Menticirrhus saxatilis			712	120.56	179.948	100.028	92.5843		2.0812	2.25515	2.00012	1.96654		1.49259	1.20527
56	1	>1.00 Blackcheek tonguefish Symphurus plagiusa			1208	119.114	145.259	69.5033	77.5748		2.07596	2.16214	1.84201	1.88972		1.21949	1.7138
57	1	>1.00 Southern kingfish Menticirrhus americanus			1563	118.487	108.999	121.408	88.7381		2.07367	2.03742	2.08425	1.94811		1.08705	1.02465
58	1	>1.00 Inshore lizardfish Synodus foetens			1144	117.274	109.511	51.7058	50.4769		2.0692	2.03946	1.71354	1.70309		1.07089	2.2681
59	1	>1.00 Rough silverside Membras martinica			3269	116.865	90.7413	52.9018	72.1146		2.06768	1.95781	1.72347	1.85802		1.28789	2.20909
60	1	>1.00 Orange filefish Aluterus schoepfii			2702	112.197	25.7706	20.8501	90.8213		2.04998	1.41113	1.31911	1.95819		4.35366	5.38111
61	1	>1.00 Twospot flounder Bothus robinsi			3196	112.166	33.1951	66.1561	57.2725		2.04986	1.52107	1.82057	1.75795		3.37899	1.69547
62	1	>1.00 Spotfin butterfly fish Chaetodon ocellatus			927	109.981	91.7813	182.305	151.812		2.04132	1.96275	2.2608	2.18131		1.19829	1.65761
63	1	>1.00 Gulf stream flounder Citharichthys arctifrons MM02			499	106.696	123.981	119.778	95.8135		2.02815	2.09335	2.07838	1.98143		1.16199	1.12261
64	1	>1.00 Sea lamprey Petromyzon marinus			291	106.191	129.469	109.901	114.631		2.02609	2.11217	2.041	2.0593		1.21922	1.03494
65	1	>1.00 Spotted goatfish Pseudupeneus maculatus			214	102.442	67.3939	147.173	129.329		2.01048	1.82862	2.16783	2.1117		1.52005	1.43665
66	1	>1.00 Speckled worm-eel Myrophis punctatus			875	102.05	88.9838	0	0		2.00881	1.94931				1.14683
67	1	>1.00 Pigfish Orthopristis chrysoptera			3267	99.2898	111.169	215.274	74.2049		1.9969	2.04598	2.33299	1.87043		1.11964	2.16814
68	1	>1.00 Atlantic needlefish Strongylura marina			2915	99.0624	80.8046	115.95	36.1742		1.99591	1.90744	2.06427	1.5584		1.22595	1.17048
69	1	>1.00 Capelin Mallotus villosus			3056	98.8979	75.4422	33.9253	57.1745		1.99519	1.87761	1.53052	1.7572		1.31091	2.91516
70	1	>1.00 Atlantic chub mackerel Scomber colias			1072	96.2259	104.296	40.9607	11.7952		1.98329	2.01827	1.61237	1.07171		1.08387	2.34922
71	1	>1.00 Bigeye scad Selar crumenophthalmus			1423	95.5135	102.57	94.2878	44.8161		1.98006	2.01102	1.97446	1.65143		1.07388	1.013
					1141	89.146	136.02	151.735	78.0659		1.9501	2.1336	2.18109	1.89246		1.52582	1.7021
					144	88.7739	113.988	199.798	162.06		1.94829	2.05686	2.30059	2.20968		1.28403	2.25063
					1280	88.624	122.453	86.2369	54.3949		1.94755	2.08797	1.93569	1.73556		1.38172	1.02768
					3340	86.574	56.1133	521.777	448.906		1.93739	1.74907	2.71749	2.65216		1.54284	6.02695
					715	84.7997	80.9231	66.1928	109.832		1.92839	1.90807	1.82081	2.04073		1.0479	1.2811
					572	81.3447	141.851	97.0986	123.359		1.91033	2.15183	1.98721	2.09117		1.74382	1.19367
					1147	80.096	127.474	120.497	68.9107		1.90361	2.10542	2.08097	1.83829		1.59152	1.5044
					1281	76.1898	37.9283	58.885	71.4408		1.8819	1.57896	1.77	1.85395		2.00879	1.29387
					359	75.5862	64.5435	65.5737	78.7305		1.87844	1.80985	1.81673	1.89614		1.17109	1.15269
					1635	74.7487	37.7205	24.9808	49.5667		1.8736	1.57658	1.39761	1.69519		1.98164	2.99225
					2636	74.3825	41.508	12.2326	18.6668		1.87147	1.61813	1.08752	1.27107		1.792	6.0807
					785	74.0792	62.5808	71.3755	71.4932		1.8697	1.79644	1.85355	1.85426		1.18374	1.03788
					933	73.5381	59.1445	72.6338	76.0549		1.86651	1.77191	1.86114	1.88113		1.24336	1.01245
					1707	72.8441	105.118	75.1346	65.7033		1.86239	2.02168	1.87584	1.81759		1.44305	1.03144
					1286	72.1913	26.7517	21.3568	13.2474		1.85849	1.42735	1.32954	1.12213		2.69857	3.38025
					3338	72.1095	97.4114	70.6892	29.1338		1.85799	1.98861	1.84935	1.4644		1.35088	1.02009
					717	71.6674	85.8508	94.4349	131.384		1.85532	1.93374	1.97513	2.11854		1.19791	1.31768
					3268	69.4968	36.9366	27.9018	20.2281		1.84196	1.56746	1.44563	1.30595		1.88151	2.49077
					2701	68.5563	23.4346	0	0		1.83605	1.36986				2.92544
					1778	67.7139	54.6831	96.3943	126.117		1.83068	1.73785	1.98405	2.10078		1.2383	1.42355
					1142	67.0744	59.6455	158.553	150.513		1.82656	1.77558	2.20017	2.17757		1.12455	2.36384
					1495	66.1453	78.0239	32.7718	58.0137		1.8205	1.89223	1.5155	1.76353		1.17958	2.01836
					2060	64.6095	46.294	75.7616	42.4051		1.8103	1.66552	1.87945	1.62742		1.39563	1.17261
					2628	63.7304	40.1727	3.40069	18.8592		1.80435	1.60393	0.531567	1.27552		1.58641	18.7404
					1360	63.5598	42.697	65.4177	79.747		1.80318	1.6304	1.8157	1.90171		1.48863	1.02923
					2133	62.9541	46.9225	64.5357	43.3342		1.79902	1.67138	1.8098	1.63683		1.34166	1.02512
					792	62.8598	39.9592	11.878	17.2542		1.79837	1.60162	1.07474	1.2369		1.5731	5.29214
					1352	62.8407	38.4129	308.71	326.421		1.79824	1.58448	2.48955	2.51378		1.63593	4.91259
					1295	61.9271	51.7286	11.406	0		1.79188	1.71373	1.05713			1.19715	5.42933
					643	61.8548	71.0106	80.1382	71.5441		1.79137	1.85132	1.90384	1.85457		1.14802	1.29559
					357	61.304	83.8646	128.164	69.4855		1.78749	1.92358	2.10776	1.84189		1.36801	2.09062
					2985	61.1691	64.8874	34.1986	60.8411		1.78653	1.81216	1.53401	1.7842		1.06079	1.78864
					433	61.1253	64.6274	31.0489	47.0844		1.78622	1.81042	1.49205	1.67288		1.05729	1.96868
					215	60.9267	37.2436	195.141	128.856		1.78481	1.57105	2.29035	2.11011		1.6359	3.20289
					1781	60.8151	49.0045	65.6441	39.7439		1.78401	1.69024	1.8172	1.59927		1.24101	1.0794
					2783	60.7296	111.111	47.3204	27.3945		1.7834	2.04576	1.67505	1.43766		1.8296	1.28337
					1288	60.708	46.6483	82.148	121.315		1.78325	1.66884	1.9146	2.08392		1.3014	1.35317
					1358	60.0397	53.6035	69.2838	41.6101		1.77844	1.72919	1.84063	1.6192		1.12007	1.15397
					1354	60.017	51.2732	37.3452	36.3947		1.77827	1.70989	1.57223	1.56104		1.17053	1.60709
					3198	59.6187	30.1738	31.9747	30.0065		1.77538	1.47963	1.50481	1.47722		1.97584	1.86456
					3270	59.5057	23.7427	55.4528	43.499		1.77456	1.37553	1.74392	1.63848		2.50628	1.07309
					934	58.6662	31.3955	62.0824	37.3252		1.76839	1.49687	1.79297	1.572		1.86862	1.05823
					3339	57.9294	67.9573	41.8678	28.7286		1.7629	1.83224	1.62188	1.45832		1.17311	1.38363
					1217	57.8831	71.6934	25.1892	36.5881		1.76255	1.85548	1.40121	1.56334		1.23859	2.29793
					1785	56.4636	0	20.3548	36.0594		1.75177		1.30867	1.55702			2.77398
					74	55.7886	28.0403	48.617	46.8167		1.74655	1.44778	1.68679	1.6704		1.98959	1.14751
					2841	55.5576	74.8832	8.9661	0		1.74474	1.87438	0.952603			1.34785	6.1964
					1496	55.3271	25.654	28.8054	17.2495		1.74294	1.40916	1.45947	1.23678		2.15666	1.92072
					3144	55.1263	15.5309	51.146	54.9161		1.74136	1.1912	1.70881	1.7397		3.54946	1.07782
					3272	54.3094	42.9295	42.889	64.0313		1.73488	1.63276	1.63235	1.80639		1.26509	1.26628
					1572	54.1237	19.9589	14.7879	0		1.73339	1.30014	1.16991			2.71176	3.65999
					1992	54.0346	40.5515	0	11.7893		1.73267	1.60801		1.07149		1.33249
					1789	53.1204	31.3727	17.3015	40.0459		1.72526	1.49655	1.23808	1.60256		1.6932	3.07027
					1509	52.8659	8.42263	12.4686	6.58874		1.72318	0.925448	1.09582	0.818802		6.27665	4.23993
					644	52.1926	27.502	60.5855	30.551		1.71761	1.43936	1.78237	1.48503		1.89778	1.1608
					788	52.0891	53.4271	69.1963	41.68		1.71675	1.72776	1.84008	1.61993		1.02569	1.32842
					1070	51.4317	58.4826	51.8362	36.8662		1.71123	1.76703	1.71463	1.56663		1.13709	1.00787
					2131	51.2676	35.0625	3.71973	54.9109		1.70984	1.54484	0.570511	1.73966		1.46218	13.7826
					1003	51.0679	49.0282	35.5881	12.7648		1.70815	1.69045	1.5513	1.10601		1.0416	1.43497
					1282	50.9313	41.0922	150.154	139.444		1.70699	1.61376	2.17654	2.1444		1.23944	2.94816
					2912	50.8081	77.8814	20.8438	8.55956		1.70593	1.89143	1.31898	0.932451		1.53286	2.43756
					1359	49.8804	57.6714	85.7363	44.2348		1.69793	1.76096	1.93316	1.64576		1.15619	1.71884
					930	49.7978	89.8417	589.951	420.593		1.69721	1.95348	2.77082	2.62386		1.80413	11.8469
					1004	49.5747	66.9135	43.7122	58.9167		1.69526	1.82551	1.6406	1.77024		1.34975	1.13412
					1001	49.0551	107.183	47.767	54.4521		1.69068	2.03013	1.67913	1.73601		2.18496	1.02697
					1357	48.9492	39.4859	34.7945	7.0934		1.68975	1.59644	1.54151	0.850855		1.23966	1.40681
					1994	48.4767	40.0446	62.8463	28.5368		1.68553	1.60254	1.79828	1.45541		1.21057	1.29642
					856	47.9708	70.0124	95.0181	56.1734		1.68098	1.84518	1.97781	1.74953		1.45948	1.98075
					784	47.4621	47.7388	53.8579	29.7423		1.67635	1.67887	1.73125	1.47337		1.00583	1.13476
					1210	46.9851	62.1743	53.2891	45.1708		1.67196	1.79361	1.72664	1.65486		1.32328	1.13417
					3274	46.9264	29.4089	53.6671	15.1214		1.67142	1.46848	1.72971	1.17959		1.59565	1.14364
					1565	46.7421	43.5497	115.817	101.244		1.66971	1.63898	2.06377	2.00537		1.07331	2.47778
					502	46.2127	95.5012	73.8241	51.0969		1.66476	1.98001	1.8682	1.70839		2.06656	1.59748
					506	45.8773	71.889	73.7498	38.4783		1.6616	1.85666	1.86776	1.58522		1.56698	1.60754
					791	45.7908	55.5993	39.2859	41.7954		1.66078	1.74507	1.59424	1.62113		1.2142	1.16558
					3275	45.7026	35.0098	35.9056	16.537		1.65994	1.54419	1.55516	1.21846		1.30542	1.27285
					3	45.3298	61.6441	99.8674	64.858		1.65638	1.78989	1.99942	1.81196		1.3599	2.20313
					857	45.2821	76.0876	68.8406	49.4457		1.65593	1.88131	1.83784	1.69413		1.6803	1.52026
					1283	45.2263	12.4627	63.5991	36.0955		1.65539	1.09561	1.80345	1.55745		3.62893	1.40624
					786	44.9087	31.7552	49.5594	41.8575		1.65233	1.50181	1.69513	1.62177		1.41422	1.10356
					3130	44.8656	85.135	42.9754	24.3006		1.65191	1.93011	1.63322	1.38562		1.89756	1.04398
					1923	44.3341	27.8682	41.4034	18.7578		1.64674	1.44511	1.61704	1.27318		1.59085	1.07078
					146	44.1707	55.7132	98.3446	79.3237		1.64513	1.74596	1.99275	1.8994		1.26132	2.22647
					2489	43.8884	46.4774	12.8901	12.5339		1.64235	1.66724	1.11026	1.09809		1.05899	3.4048
					1503	43.6338	8.41458	26.2429	19.5826		1.63982	0.925033	1.41901	1.29187		5.18549	1.66269
					297	43.5534	35.3974	12.6872	0		1.63902	1.54897	1.10337			1.23041	3.43286
					929	43.5415	24.4647	69.0045	34.014		1.6389	1.38854	1.83888	1.53166		1.77977	1.5848
					1075	42.8898	49.5252	83.2723	25.6746		1.63235	1.69483	1.9205	1.4095		1.15471	1.94154
					2631	42.4521	13.765	29.5827	42.6449		1.6279	1.13878	1.47104	1.62987		3.08406	1.43503
					999	42.3774	73.658	54.4284	45.6084		1.62713	1.86722	1.73583	1.65905		1.73814	1.28437
					1145	42.266	9.13564	50.7375	50.9018		1.62599	0.960739	1.70533	1.70673		4.6265	1.20043
					1920	42.2531	50.6858	220.316	199.792		1.62586	1.70489	2.34305	2.30058		1.19958	5.21421
					1428	42.1924	18.0157	58.7884	61.3833		1.62523	1.25565	1.76929	1.78805		2.34197	1.39334
					1500	41.9711	36.9888	8.81637	17.5973		1.62295	1.56807	0.94529	1.24545		1.1347	4.76059
					2777	41.6309	34.6629	0	0		1.61942	1.53986				1.20102
					1361	41.2503	13.9013	48.1367	50.4571		1.61543	1.14306	1.68248	1.70292		2.96736	1.16694
					2065	41.1644	25.4397	66.0743	52.3056		1.61452	1.40551	1.82003	1.71855		1.61812	1.60513
					1149	41.0903	22.4656	20.1226	22.1753		1.61374	1.35152	1.30368	1.34587		1.82903	2.042
					859	40.1583	39.2635	97.3732	71.3244		1.60378	1.59399	1.98844	1.85324		1.02279	2.42474
					504	40.0683	48.4412	9.1378	23.2487		1.6028	1.68521	0.960842	1.3664		1.20897	4.3849
					1710	39.8745	32.8002	54.599	25.5017		1.6007	1.51588	1.73719	1.40657		1.21568	1.36927
					790	39.8329	37.7364	41.4651	34.402		1.60024	1.57676	1.61768	1.53658		1.05556	1.04098
					1568	39.8102	16.3637	25.1289	33.454		1.59999	1.21388	1.40017	1.52445		2.43283	1.58424
					925	39.5075	18.439	15.815	13.05		1.59668	1.26574	1.19907	1.11561		2.1426	2.4981
					2136	39.3287	52.1502	37.144	104.78		1.59471	1.71726	1.56989	2.02028		1.32601	1.05882
					2420	38.228	35.4843	8.52945	10.0187		1.58238	1.55004	0.930921	1.00081		1.07732	4.48189
					3125	38.2263	52.5452	88.8158	70.2238		1.58236	1.72053	1.94849	1.84648		1.37458	2.32342
					221	37.9934	49.2776	49.6648	27.9711		1.57971	1.69265	1.69605	1.44671		1.29701	1.3072
					3128	37.3947	44.6086	68.0178	33.2934		1.57281	1.64942	1.83262	1.52236		1.19291	1.81892
					1639	37.3016	11.6637	41.7191	74.5902		1.57173	1.06684	1.62034	1.87268		3.19809	1.11843
					2202	36.7909	36.1885	106.793	81.5371		1.56574	1.55857	2.02854	1.91136		1.01665	2.9027
					647	36.7556	28.2629	8.7875	3.36173		1.56532	1.45122	0.943866	0.526563		1.30049	4.18271
					1146	36.5357	63.9358	433.066	408.475		1.56272	1.80574	2.63655	2.61117		1.74995	11.8532
					998	35.8133	37.9731	16.7116	42.425		1.55404	1.57948	1.22302	1.62762		1.06031	2.14302
					1074	35.7311	77.3202	6.31926	19.3977		1.55305	1.88829	0.800666	1.28775		2.16395	5.65432
					363	35.6483	34.0839	16.4037	27.802		1.55204	1.53255	1.21494	1.44408		1.0459	2.17319
					3057	35.4886	59.5063	54.7091	13.6091		1.55009	1.77456	1.73806	1.13383		1.67677	1.5416
					931	35.4419	78.5663	13.8081	6.44811		1.54952	1.89524	1.14013	0.809432		2.21676	2.56675
					575	35.2172	32.2368	36.1917	63.5277		1.54676	1.50835	1.55861	1.80296		1.09246	1.02767
					1493	35.1564	76.592	145.382	103.604		1.546	1.88418	2.16251	2.01537		2.17861	4.13528
					1284	35.1326	25.2598	37.5487	27.7102		1.54571	1.40243	1.57459	1.44264		1.39085	1.06877
					2	34.9061	22.1602	77.2061	73.8142		1.5429	1.34557	1.88765	1.86814		1.57517	2.21182
					145	34.7162	35.4721	79.6597	92.0813		1.54053	1.54989	1.90124	1.96417		1.02177	2.2946
					77	34.3005	11.0919	16.7765	12.8463		1.5353	1.04501	1.2247	1.10878		3.09239	2.04455
					1783	34.0692	30.286	51.105	29.9589		1.53236	1.48124	1.70846	1.47653		1.12491	1.50003
					1002	33.9677	55.9526	50.6705	33.0844		1.53107	1.74782	1.70476	1.51962		1.64723	1.49173
					1212	33.7606	44.0836	0	7.73491		1.52841	1.64428		0.888455		1.30577
					1213	33.5572	3.98524	8.3559	36.9679		1.52579	0.600455	0.921993	1.56782		8.42037	4.01599
					1000	33.448	16.5056	36.0081	17.2992		1.52437	1.21763	1.5564	1.23803		2.02647	1.07654
					1643	33.0291	0	33.87	37.0023		1.5189		1.52982	1.56823			1.02546
					439	32.9627	14.6845	6.84162	0		1.51802	1.16686	0.835159			2.24472	4.81797
					1150	32.5739	18.7099	20.1756	14.7333		1.51287	1.27207	1.30483	1.1683		1.741	1.61452
					1218	32.5354	16.3281	16.5961	7.04675		1.51236	1.21294	1.22001	0.847989		1.9926	1.96043
					1780	32.5302	9.84997	0	8.87896		1.51229	0.993435		0.948362		3.30257
					435	32.188	59.4386	44.7903	70.4262		1.50769	1.77407	1.65118	1.84773		1.84661	1.39152
					713	32.0515	39.0254	45.2353	37.1262		1.50585	1.59135	1.65548	1.56968		1.21758	1.41133
					2916	31.9408	84.2149	28.3456	3.40425		1.50435	1.92539	1.45249	0.532021		2.63659	1.12684
					2493	31.7405	5.13082	5.48555	0		1.50161	0.710187	0.73922			6.18624	5.7862
					75	31.6863	48.7821	53.2761	49.6249		1.50087	1.68826	1.72653	1.6957		1.53953	1.68136
					1216	31.5036	31.8546	9.28176	20.7108		1.49836	1.50317	0.96763	1.3162		1.01114	3.39414
					1139	30.756	34.4934	2.95803	44.4055		1.48793	1.53774	0.471003	1.64744		1.12152	10.3975
					3208	30.7079	4.62085	0	0		1.48725	0.664722				6.64551
					864	30.6209	10.2704	14.221	11.8327		1.48602	1.01159	1.15293	1.07308		2.98149	2.15322
					997	30.5512	27.9977	13.2577	25.0093		1.48503	1.44712	1.12247	1.3981		1.0912	2.3044
					789	30.5246	20.8737	5.61569	23.2542		1.48465	1.3196	0.749403	1.3665		1.46234	5.43559
					862	30.1644	37.0883	64.6739	101.954		1.47949	1.56924	1.81073	2.00841		1.22954	2.14405
					3059	30.0882	6.11029	17.7602	29.7281		1.4784	0.786062	1.24945	1.47317		4.92418	1.69413
					940	29.9861	41.0417	59.9072	43.0762		1.47692	1.61323	1.77748	1.63424		1.36869	1.99783
					1140	29.6001	76.7175	123.945	79.8202		1.47129	1.88489	2.09323	1.90211		2.5918	4.18734
					1214	29.5046	15.9501	22.7473	10.5536		1.46989	1.20276	1.35693	1.0234		1.84981	1.29706
					577	29.4979	30.9464	51.2153	53.4918		1.46979	1.49061	1.7094	1.72829		1.0491	1.73623
					73	29.4743	26.3765	22.338	28.5636		1.46944	1.42122	1.34904	1.45581		1.11744	1.31947
					1366	29.3953	0	9.81048	0		1.46828		0.99169				2.99632
					863	28.6932	36.6998	36.7754	43.6297		1.45778	1.56466	1.56556	1.63978		1.27904	1.28168
					1494	28.298	17.9232	4.44746	15.8294		1.45176	1.25342	0.648112	1.19946		1.57884	6.36273
					4	28.2812	15.3375	20.1358	15.6882		1.4515	1.18575	1.30397	1.19557		1.84393	1.40453
					855	28.2062	51.88	70.2899	65.7636		1.45034	1.715	1.84689	1.81799		1.83932	2.492
					2719	28.1972	6.43762	0	0		1.45021	0.808726				4.38006
					795	28.0176	10.74	11.9738	3.30174		1.44743	1.031	1.07823	0.518742		2.60872	2.33992
					3343	27.9807	29.6576	34.6253	11.326		1.44686	1.47214	1.53939	1.05408		1.05993	1.23747
					371	27.7964	10.0332	11.1423	6.57954		1.44399	1.00144	1.04697	0.818195		2.77043	2.49467
					1292	27.6234	23.1505	15.1978	37.3965		1.44128	1.36456	1.18178	1.57283		1.19321	1.81759
					3008	27.4407	4.9886	0	0		1.4384	0.697978				5.50069
					3201	27.348	7.26698	4.608	7.7203		1.43693	0.861354	0.663512	0.887634		3.76333	5.93491
					1497	27.3026	17.6175	28.5452	23.4808		1.4362	1.24595	1.45553	1.37071		1.54974	1.04551
					2134	27.1577	8.12141	0	0		1.43389	0.909631				3.34396
					2099	27.0612	23.6809	0	0		1.43235	1.3744				1.14274
					1425	26.9979	9.42374	34.6027	29.7869		1.43133	0.974223	1.53911	1.47403		2.86488	1.28168
					578	26.8426	41.3909	20.7808	16.9999		1.42882	1.6169	1.31766	1.23045		1.54199	1.2917
					432	26.8259	29.4469	6.9579	4.78291		1.42855	1.46904	0.842478	0.679692		1.0977	3.85545
					2937	26.7381	76.6286	10.0695	0		1.42713	1.88439	1.00301			2.8659	2.65536
					287	26.6543	35.976	31.273	20.4921		1.42577	1.55601	1.49517	1.31159		1.34973	1.17328
					362	26.628	26.3469	19.1186	15.8693		1.42534	1.42073	1.28146	1.20056		1.01067	1.39278
					9	26.5508	26.2184	42.0085	32.0186		1.42408	1.41861	1.62334	1.5054		1.01268	1.5822
					2797	26.3948	9.73409	0	11.1607		1.42152	0.988295		1.04769		2.71159
					1499	26.2853	43.3842	20.745	32.0887		1.41971	1.63733	1.31691	1.50635		1.65051	1.26707
					858	26.2683	22.4208	28.3514	9.06141		1.41943	1.35065	1.45258	0.957196		1.1716	1.0793
					3341	25.9651	5.94237	13.9394	4.33799		1.41439	0.773959	1.14424	0.637289		4.36949	1.86271
					869	25.9436	15.9105	0	0		1.41403	1.20168				1.6306
					1211	25.8884	8.15267	3.67451	8.88551		1.41311	0.9113	0.5652	0.948682		3.17545	7.0454
					1215	25.7842	19.1201	24.9925	13.9669		1.41135	1.28149	1.39781	1.1451		1.34854	1.03168
					1852	25.6543	20.8274	45.0835	51.5815		1.40916	1.31864	1.65402	1.71249		1.23176	1.75735
					1714	25.6025	18.7882	0	0		1.40828	1.27389				1.36269
					1990	25.422	11.253	13.4761	4.13178		1.40521	1.05127	1.12956	0.616137		2.25912	1.88645
					570	25.3494	73.5745	88.0146	65.1388		1.40397	1.86673	1.94455	1.81384		2.90242	3.47206
					1077	25.2723	45.43	34.6033	4.24579		1.40265	1.65734	1.53912	0.627959		1.79762	1.36922
					1426	25.2015	19.7174	37.918	19.9484		1.40143	1.29485	1.57885	1.29991		1.27814	1.50459
					2739	25.1135	0	0	0		1.39991
					1355	24.9743	36.0586	16.8304	26.1675		1.39749	1.55701	1.22609	1.41776		1.44383	1.48388
					574	24.8986	28.0013	16.6869	36.1456		1.39617	1.44718	1.22238	1.55806		1.12461	1.4921
					645	24.8432	33.4897	9.06843	3.09413		1.39521	1.52491	0.957532	0.490538		1.34804	2.73953
					952	24.8146	27.3482	28.7218	7.93456		1.39471	1.43693	1.45821	0.899523		1.1021	1.15746
					1708	24.8116	37.9618	18.1502	40.2637		1.39465	1.57935	1.25888	1.60491		1.53	1.36701
					2347	24.5836	44.8561	36.1146	38.8865		1.39065	1.65182	1.55768	1.5898		1.82464	1.46905
					434	24.5473	41.4332	10.6597	0		1.39	1.61735	1.02775			1.68789	2.30281
					1573	24.2868	11.0248	0	9.78749		1.38537	1.04237		0.990671		2.20293
					3353	24.1867	0	0	7.93329		1.38358			0.899453
					1848	24.0555	49.231	15.2168	0		1.38122	1.69224	1.18232			2.04656	1.58086
					1071	23.9882	87.781	26.2158	19.6302		1.38	1.9434	1.41856	1.29292		3.65933	1.09286
					2486	23.8927	14.4323	10.8082	6.08291		1.37827	1.15934	1.03375	0.784112		1.6555	2.21062
					1007	23.4972	11.5265	8.08787	5.51276		1.37102	1.0617	0.907834	0.741369		2.03855	2.90524
					3273	23.393	8.89941	51.3393	49.0025		1.36909	0.949361	1.71045	1.69022		2.6286	2.19464
					1644	23.3598	38.325	31.1954	34.7073		1.36847	1.58348	1.49409	1.54042		1.64064	1.33543
					650	23.3342	37.0407	0	0		1.36799	1.56868				1.5874
					1353	23.218	7.00673	83.0184	125.622		1.36582	0.845515	1.91917	2.09907		3.31367	3.57561
					3297	23.0319	0	0	0		1.36233
					3197	22.9723	4.75908	21.6987	7.48706		1.36121	0.677523	1.33643	0.874311		4.82705	1.0587
					3357	22.7402	0	0	0		1.35679
					783	22.5085	28.3604	44.7339	26.6535		1.35235	1.45271	1.65064	1.42575		1.25999	1.98742
					1005	22.452	46.8343	23.4889	52.1927		1.35125	1.67056	1.37086	1.71761		2.08598	1.04618
					2415	22.4326	13.4108	13.7358	8.12328		1.35088	1.12746	1.13786	0.909731		1.67272	1.63314
					2720	22.3505	11.2642	0.186546	10.0443		1.34929	1.0517	-0.729215	1.00192		1.98421	119.812
					648	22.2731	23.1448	52.5733	39.5101		1.34778	1.36445	1.72077	1.59671		1.03914	2.3604
					1502	22.063	47.6639	38.0635	55.27		1.34366	1.67819	1.58051	1.74249		2.16035	1.72522
					1849	21.9683	53.5583	47.2374	31.809		1.3418	1.72883	1.67429	1.50255		2.43798	2.15026
					216	21.9621	28.5605	15.7686	22.4714		1.34167	1.45577	1.19779	1.35163		1.30044	1.39278
					662	21.8891	22.8006	0	0		1.34023	1.35795				1.04164
					1928	21.7649	10.1014	0	0		1.33776	1.00438				2.15465
					1006	21.6098	31.2114	28.608	39.7851		1.33465	1.49431	1.45649	1.59972		1.44432	1.32385
					1637	21.5873	12.4004	6.86141	0		1.3342	1.09343	0.836413			1.74086	3.14619
					2152	21.5667	21.1642	18.1084	10.385		1.33378	1.3256	1.25788	1.01641		1.01902	1.19098
					1430	21.3372	17.5732	126.282	41.2087		1.32914	1.24485	2.10134	1.61499		1.21419	5.91839
					2067	21.2753	19.598	106.427	52.2152		1.32788	1.29221	2.02705	1.7178		1.08559	5.00237
					222	21.2628	5.51153	0	0		1.32762	0.741272				3.85788
					1921	21.1014	20.4741	4.49625	10.962		1.32431	1.31121	0.652851	1.03989		1.03064	4.69311
					2700	20.9197	4.63858	14.2779	29.4887		1.32055	0.666385	1.15467	1.46966		4.50993	1.46518
					360	20.786	11.8668	54.6546	37.1982		1.31777	1.07433	1.73763	1.57052		1.75161	2.62939
					1788	20.3778	31.7933	6.68799	21.0196		1.30916	1.50234	0.825296	1.32262		1.56019	3.04693
					220	20.2916	16.3878	0	0		1.30732	1.21452				1.23821
					13	20.2535	8.96218	14.1933	17.948		1.3065	0.952414	1.15208	1.25402		2.25989	1.42698
					720	20.1773	5.26198	21.0332	13.0874		1.30486	0.72115	1.32291	1.11685		3.83453	1.04242
					854	20.1502	40.6774	54.9819	53.0375		1.30428	1.60935	1.74022	1.72458		2.01872	2.72861
					2716	20.1303	14.3789	0	0		1.30385	1.15773				1.39998
					1424	20.1104	29.9957	30.6805	29.6286		1.30342	1.47706	1.48686	1.47171		1.49155	1.5256
					865	20.0994	17.2933	332.246	366.905		1.30318	1.23788	2.52146	2.56455		1.16226	16.5301
					787	19.9861	24.0563	69.34	51.3455		1.30073	1.38123	1.84098	1.7105		1.20366	3.46942
					1993	19.9671	24.7364	0	3.63596		1.30031	1.39334		0.560619		1.23886
					361	19.8137	12.081	11.9076	27.3149		1.29697	1.0821	1.07582	1.4364		1.64007	1.66396
					3345	19.7762	20.8933	11.0622	0		1.29614	1.32001	1.04384			1.05649	1.78772
					1859	19.6589	19.1533	22.0098	11.2613		1.29356	1.28224	1.34262	1.05159		1.0264	1.11958
					1636	19.418	20.2486	21.974	34.7307		1.2882	1.30639	1.34191	1.54071		1.04277	1.13163
					437	19.4131	6.49907	10.1364	9.36533		1.28809	0.812851	1.00589	0.971523		2.98705	1.91517
					3199	19.378	14.613	0	1.32948		1.28731	1.16474		0.123681		1.32609
					1079	19.3233	26.5924	12.1424	2.27584		1.28608	1.42476	1.08431	0.357142		1.37618	1.59139
					1527	19.2737	0	4.78126	15.7279		1.28496		0.679542	1.19667			4.03109
					2219	19.0551	0	0	1.44009		1.28001			0.15839
					451	19.0029	15.5796	22.1335	2.37713		1.27882	1.19256	1.34505	0.376054		1.21973	1.16474
					932	18.769	49.2785	9.8904	37.1919		1.27344	1.69266	0.995214	1.57045		2.62553	1.89769
					1777	18.4674	20.9619	28.8601	63.1795		1.26641	1.32143	1.4603	1.80058		1.13507	1.56276
					1501	18.4533	16.8694	48.5538	32.6104		1.26607	1.2271	1.68622	1.51336		1.09389	2.63117
					228	18.3233	8.78909	3.93179	0		1.263	0.943944	0.594591			2.08478	4.6603
					1786	18.3082	13.4955	14.1029	16.6103		1.26265	1.13019	1.14931	1.22038		1.35661	1.29818
					2001	18.2174	36.9019	8.69018	1.21199		1.26049	1.56705	0.939029	0.0834982		2.02564	2.09632
					2560	17.8663	18.0344	34.5279	11.6393		1.25204	1.2561	1.53817	1.06593		1.0094	1.93256
					718	17.8073	22.868	5.63074	0		1.2506	1.35923	0.750566			1.28419	3.16251
					2914	17.6856	16.147	0	0		1.24762	1.20809				1.09529
					2843	17.536	13.562	13.3231	0		1.24393	1.13232	1.1246			1.29302	1.31621
					1642	17.5132	4.09883	9.24761	11.4169		1.24337	0.612659	0.966029	1.05755		4.27274	1.89381
					660	17.4793	0	4.7702	5.16246		1.24252		0.678536	0.712856			3.66427
					1068	17.3693	17.8216	19.3089	9.61727		1.23978	1.25095	1.28576	0.983052		1.02604	1.11167
					2920	17.3616	27.2829	18.7292	9.14687		1.23959	1.43589	1.27252	0.961273		1.57144	1.07877
					2986	17.3162	19.2061	12.5664	22.826		1.23845	1.28344	1.09921	1.35843		1.10914	1.37797
					3061	17.23	12.9268	0	2.78701		1.23628	1.11149		0.445139		1.33289
					2220	17.1984	17.3836	8.56369	0		1.23549	1.24014	0.932661			1.01077	2.0083
					3055	17.1565	25.0553	34.711	68.3715		1.23443	1.3989	1.54047	1.83487		1.46039	2.0232
					1706	16.8047	19.8618	41.8345	56.0935		1.22543	1.29802	1.62153	1.74891		1.18192	2.48945
					2778	16.7382	22.3172	5.41619	17.6542		1.22371	1.34864	0.733694	1.24685		1.33331	3.0904
					2205	16.4777	3.28794	14.5438	0		1.2169	0.516924	1.16268			5.01157	1.13297
					3073	16.4217	9.61066	0	0		1.21542	0.982753				1.7087
					1429	16.3337	11.4993	16.2687	0		1.21308	1.06067	1.21135			1.42041	1.00399
					796	16.3262	16.0645	29.0723	8.14783		1.21289	1.20587	1.46348	0.911042		1.01629	1.78071
					442	16.1775	0	0	9.36533		1.20891			0.971523
					1569	16.1561	18.5313	3.18388	0		1.20834	1.2679	0.502956			1.14702	5.07434
					289	16.0658	11.0969	10.8693	17.8881		1.2059	1.0452	1.0362	1.25257		1.44777	1.47809
					2707	16.0598	12.4859	10.8771	30.777		1.20574	1.09642	1.03651	1.48823		1.28623	1.47648
					641	16.0503	39.6858	63.8948	49.2106		1.20548	1.59864	1.80547	1.69206		2.4726	3.98092
					1356	15.943	8.10378	11.5255	0		1.20257	0.908688	1.06166			1.96735	1.38328
					653	15.6823	9.09486	4.21958	1.66135		1.19541	0.958796	0.625269	0.220462		1.72431	3.71656
					311	15.5983	6.64629	3.00018	0		1.19308	0.822579	0.477147			2.34692	5.19913
					3067	15.5768	0	0	0		1.19248
					2988	15.4078	31.5707	20.0973	7.73878		1.18774	1.49928	1.30314	0.888673		2.04901	1.30436
					1713	15.3117	15.0168	33.2365	8.81158		1.18502	1.17658	1.52162	0.945054		1.01964	2.17065
					1431	15.2997	11.8121	2.94395	19.2021		1.18468	1.07233	0.46893	1.28335		1.29525	5.197
					2771	15.2361	25.4036	0	0		1.18287	1.4049				1.66734
					2006	15.2326	6.48824	0	5.56413		1.18277	0.812127		0.745397		2.34773
					1078	15.1733	32.5537	17.1643	28.86		1.18108	1.5126	1.23463	1.4603		2.14546	1.13121
					2561	15.1732	6.10991	0.126072	1.67464		1.18108	0.786035	-0.899383	0.223922		2.48337	120.354
					153	15.0467	20.4169	7.76171	4.45831		1.17744	1.30999	0.889958	0.649171		1.3569	1.93858
					8	14.8983	5.44964	76.5662	62.9668		1.17314	0.736368	1.88404	1.79911		2.73382	5.13925
					79	14.8808	11.7796	36.4443	23.4922		1.17263	1.07113	1.56163	1.37092		1.26327	2.44909
					86	14.8808	6.67731	23.2404	10.9602		1.17263	0.824602	1.36624	1.03982		2.22856	1.56177
					1438	14.8615	6.21891	0	0		1.17206	0.793714				2.38974
					1796	14.8588	0	0	1.69123		1.17198			0.228203
					1221	14.8118	3.87138	9.02715	0		1.17061	0.587866	0.955551			3.82598	1.64081
					1434	14.7301	4.34179	9.2757	21.9274		1.16821	0.637669	0.967347	1.34099		3.39264	1.58803
					2073	14.7059	9.61055	23.2496	11.528		1.16749	0.982748	1.36642	1.06176		1.53018	1.58097
					2418	14.6635	18.0896	13.2611	4.50473		1.16624	1.25743	1.12258	0.653668		1.23365	1.10575
					1427	14.625	9.79001	6.54009	9.60103		1.16509	0.990783	0.815584	0.982318		1.49387	2.2362
					151	14.6142	22.4385	21.0294	20.8683		1.16478	1.35099	1.32283	1.31949		1.53539	1.43897
					1711	14.6097	31.5477	36.258	46.7843		1.16464	1.49897	1.5594	1.6701		2.15936	2.48178
					3286	14.6056	6.97257	29.9107	27.5705		1.16452	0.843393	1.47583	1.44044		2.09472	2.0479
					2307	14.5039	0	3.38336	5.95361		1.16148		0.529348	0.774781			4.28682
					309	14.3586	20.1317	20.0859	38.9652		1.15711	1.30388	1.30289	1.59068		1.40207	1.39888
					1857	14.2705	25.5661	31.5498	5.67143		1.15444	1.40766	1.499	0.753693		1.79154	2.21084
					1511	14.2201	0	0	0		1.1529
					2913	14.0837	16.3906	0	1.5988		1.14872	1.21459		0.203794		1.1638
					1154	14.0689	3.81052	16.8462	10.3476		1.14826	0.580984	1.2265	1.01484		3.69213	1.1974
					1922	13.9738	3.31779	0	3.71843		1.14531	0.520849		0.57036		4.21177
					507	13.9355	0	11.8123	29.1701		1.14412		1.07233	1.46494			1.17975
					217	13.8946	17.0319	0	0		1.14285	1.23126				1.22579
					936	13.7239	3.5947	29.1665	5.95604		1.13748	0.555663	1.46488	0.774958		3.81781	2.12523
					1437	13.7136	12.0334	6.43139	7.40716		1.13715	1.08039	0.808305	0.869651		1.13963	2.1323
					1856	13.6487	9.26451	15.0249	0		1.13509	0.966823	1.17681			1.47323	1.10083
					793	13.5562	3.62714	15.9131	8.40523		1.13214	0.559565	1.20176	0.924549		3.73743	1.17386
					1023	13.5464	6.64164	7.70412	15.0087		1.13183	0.822276	0.886723	1.17634		2.03962	1.75834
					935	13.4395	33.1152	31.4618	31.1846		1.12838	1.52003	1.49778	1.49394		2.46402	2.341
					1011	13.3613	7.48149	12.8885	9.90745		1.12585	0.873988	1.1102	0.995962		1.78591	1.03669
					801	13.3086	2.72793	0	0		1.12413	0.435834				4.87863
					2790	13.3047	7.12251	4.27594	0		1.12401	0.852633	0.631032			1.86798	3.11153
					3150	13.292	35.6003	26.4219	13.0296		1.12359	1.55145	1.42196	1.11493		2.67832	1.9878
					2344	13.2559	37.9225	38.6874	11.3967		1.12241	1.5789	1.58757	1.05678		2.86081	2.91852
					150	13.2124	8.66399	22.0951	22.3773		1.12098	0.937718	1.3443	1.34981		1.52498	1.6723
					98	12.9273	5.56813	0	0		1.11151	0.745709				2.32166
					2494	12.8198	11.0418	0	0		1.10788	1.04304				1.16103
					218	12.7681	0	20.942	19.8075		1.10612		1.32102	1.29683			1.64019
					6	12.5433	24.4897	45.5055	36.5622		1.09841	1.38898	1.65806	1.56303		1.95242	3.62788
					1363	12.4833	15.8152	4.97791	12.5916		1.09633	1.19907	0.697047	1.10008		1.2669	2.50775
					1712	12.4591	36.434	15.9768	31.421		1.09549	1.56151	1.20349	1.49722		2.92428	1.28234
					1220	12.401	24.8269	0	17.1765		1.09346	1.39492		1.23493		2.002
					723	12.2963	8.65442	0	4.6866		1.08977	0.937238		0.670858		1.42081
					1782	12.0993	0	0	6.46291		1.08276			0.810428
					2565	12.0806	6.21962	0	0		1.08209	0.793764				1.94233
					926	12.0492	28.68	13.5197	13.8906		1.08096	1.45758	1.13097	1.14272		2.38024	1.12204
					1374	12.0443	24.0871	0	0		1.08078	1.38178				1.99988
					2793	12.0172	3.56125	5.98632	0		1.0798	0.551603	0.77716			3.37442	2.00744
					520	11.9229	13.7135	6.10248	9.14434		1.07638	1.13715	0.785506	0.961153		1.15018	1.95378
					2204	11.8544	16.8639	0.442638	6.42931		1.07388	1.22696	-0.353952	0.808165		1.42258	26.7814
					2273	11.8514	6.41988	15.2302	13.7683		1.07377	0.807527	1.1827	1.13888		1.84605	1.28509
					84	11.7782	9.45029	2.74391	3.26921		1.07108	0.975445	0.43837	0.514442		1.24634	4.29249
					358	11.7657	22.7654	30.8258	26.1782		1.07062	1.35728	1.48891	1.41794		1.9349	2.61998
					2294	11.6982	12.6817	9.44816	11.1835		1.06812	1.10318	0.975347	1.04858		1.08407	1.23815
					860	11.6782	11.995	21.9203	17.5576		1.06737	1.079	1.34085	1.24447		1.02713	1.87703
					1422	11.4704	27.3403	21.9845	29.8774		1.05958	1.4368	1.34212	1.47534		2.38356	1.91663
					503	11.435	0	17.3841	41.4828		1.05824		1.24015	1.61787			1.52025
					1570	11.3609	0	28.0234	39.7561		1.05541		1.44752	1.5994			2.46666
					364	11.2427	10.95	25.241	43.7217		1.05087	1.03942	1.40211	1.6407		1.02673	2.24509
					91	11.2324	0	0	0		1.05047
					2842	11.1871	0	0	0		1.04872
					85	11.1462	0	0	2.40999		1.04713			0.382016
					1224	11.0072	25.0046	13.3613	14.3082		1.04168	1.39802	1.12585	1.15559		2.27166	1.21388
					2845	10.9712	18.1692	0	8.40477		1.04026	1.25934		0.924526		1.65608
					2819	10.9442	4.98575	0	0		1.03918	0.697731				2.1951
					2374	10.8725	0	22.2803	18.9746		1.03633		1.34792	1.27817			2.04924
					2849	10.7734	3.82852	0	3.01138		1.03235	0.583031		0.478765		2.81398
					2293	10.7711	0	0	10.184		1.03226			1.00792
					290	10.7207	15.2064	15.0645	21.1714		1.03022	1.18203	1.17795	1.32575		1.41841	1.40518
					316	10.68	5.91935	2.3137	0		1.02857	0.772274	0.364306			1.80426	4.616
					376	10.63	0	6.62342	18.2939		1.02653		0.821082	1.26231			1.6049
					877	10.6027	0	0	7.65753		1.02542			0.884088
					2100	10.5473	0	0	0		1.02314
					2983	10.4661	14.2888	6.48068	13.3222		1.01978	1.15499	0.811621	1.12458		1.36525	1.61496
					580	10.4595	0	0	0		1.01951
					802	10.4534	8.15349	5.5199	3.4615		1.01926	0.911344	0.741931	0.539264		1.28208	1.89377
					2703	10.3118	6.74642	2.0233	20.0483		1.01334	0.829073	0.306061	1.30208		1.52849	5.09653
					1432	10.2436	17.0161	50.654	27.2877		1.01045	1.23086	1.70461	1.43597		1.66115	4.94494
					76	10.2269	13.6652	0	0		1.00975	1.13562				1.3362
					300	10.1821	14.1679	33.7012	8.66103		1.00784	1.1513	1.52764	0.93757		1.39145	3.30984
					219	10.1264	7.83518	9.4363	8.50735		1.00545	0.894049	0.974802	0.929794		1.29243	1.07313
					2990	10.1045	7.34036	5.87031	4.73491		1.00451	0.865718	0.768661	0.675312		1.37656	1.72128
					861	10.0548	47.4829	0	26.2179		1.00237	1.67654		1.4186		4.72242
					2137	9.99112	4.9003	0	3.09062		0.999614	0.690223		0.490046		2.03888
					3287	9.95105	6.74396	0	11.179		0.997869	0.828915		1.0484		1.47555
					246	9.88035	1.89153	0	0		0.994772	0.276813				5.22347
					1793	9.87052	0	10.1774	9.42257		0.99434		1.00764	0.974169			1.03109
					1082	9.77023	48.1359	15.7753	13.806		0.989905	1.68247	1.19798	1.14007		4.9268	1.61462
					2352	9.68079	4.04926	2.46511	0		0.985911	0.607375	0.391837			2.39076	3.92712
					22	9.58408	1.37314	4.12543	1.03478		0.98155	0.137714	0.615469	0.0148472		6.97969	2.32317
					719	9.56918	14.8698	15.2384	38.4652		0.980875	1.1723	1.18294	1.58507		1.55392	1.59244
					2706	9.54707	0	0	9.843		0.97987			0.993127
					1008	9.52671	11.4579	48.6938	10.1559		0.978943	1.05911	1.68747	1.00672		1.20271	5.11129
					1925	9.49011	4.69301	7.54991	33.1161		0.977271	0.671452	0.877942	1.52004		2.02218	1.25698
					2356	9.45316	0	0	0		0.975577
					1824	9.44598	0	0	0		0.975247
					3148	9.3755	12.7258	0	4.51639		0.971995	1.10468		0.654791		1.35734
					147	9.2159	18.6464	36.2687	22.7888		0.964538	1.2706	1.55953	1.35772		2.02329	3.93545
					1996	9.05723	12.571	7.80856	5.94976		0.956995	1.09937	0.892571	0.774499		1.38795	1.15991
					794	9.04519	0	28.5694	10.1005		0.956418		1.4559	1.00434			3.15852
					1930	9.01761	0	10.3614	0		0.955092		1.01542				1.14902
					2859	8.95683	0	0	0		0.952155
					2150	8.93145	0	0	0		0.950922
					3085	8.85378	0	0	0		0.947129
					3304	8.78742	0	0	0		0.943861
					2635	8.77239	1.69044	0	3.79109		0.943118	0.227999		0.578764		5.18942
					584	8.64935	0	0	6.67801		0.936983			0.824647
					2008	8.64553	7.80616	0	2.58925		0.936792	0.892438		0.413173		1.10753
					1073	8.62882	20.7245	31.8405	22.0039		0.935951	1.31648	1.50298	1.3425		2.40177	3.69002
					1067	8.53577	9.81795	17.5382	9.60095		0.931243	0.992021	1.24399	0.982314		1.15021	2.05468
					646	8.4997	29.5039	23.1318	11.6518		0.929404	1.46988	1.36421	1.06639		3.47117	2.72149
					1580	8.37496	0	2.22345	20.8229		0.922983		0.347027	1.31854			3.76665
					447	8.36979	0	5.34925	0		0.922715		0.728293				1.56467
					2087	8.31726	6.21859	5.94602	8.22785		0.91998	0.793692	0.774226	0.915286		1.33748	1.3988
					1512	8.30234	9.56495	0	3.99478		0.919201	0.980683		0.601493		1.15208
					3200	8.28254	3.33728	0	0		0.918164	0.523393				2.48182
					652	8.24908	4.87354	0	0		0.916406	0.687845				1.69263
					1715	8.24684	21.541	12.5525	22.4125		0.916287	1.33327	1.09873	1.35049		2.61204	1.5221
					148	8.21677	20.1281	67.4932	40.0734		0.914701	1.3038	1.82926	1.60286		2.44963	8.21408
					1566	8.20846	0	0	7.88883		0.914262			0.897012
					1152	8.16077	0	0	0		0.911731
					154	8.02291	0	0	0		0.904332
					2351	7.99368	0	0	0		0.902747
					1504	7.97419	7.56186	4.79599	11.0134		0.901686	0.878629	0.680878	1.04192		1.05453	1.66268
					2426	7.92344	10.1682	0	0		0.898914	1.00724				1.2833
					727	7.86475	10.5611	0	7.85883		0.895685	1.02371		0.895358		1.34284
					2365	7.84639	6.73027	17.4578	5.64352		0.89467	0.828033	1.24199	0.75155		1.16584	2.22495
					824	7.84587	6.16311	0	0		0.894641	0.7898				1.27304
					1919	7.81124	9.49086	6.68646	3.02813		0.89272	0.977306	0.825196	0.481174		1.21503	1.16822
					459	7.80775	15.0477	26.9982	0		0.892526	1.17747	1.43134			1.92728	3.45787
					1388	7.80493	4.64446	0	0		0.892369	0.666935				1.68048
					2355	7.79283	0	0	0		0.891695
					1219	7.77793	7.86118	6.38845	0		0.890864	0.895488	0.805395			1.0107	1.2175
					1651	7.77778	0	18.6263	10.9368		0.890856		1.27013	1.03889			2.39481
					649	7.74785	33.0368	20.2607	11.7187		0.889181	1.519	1.30665	1.06888		4.264	2.61501
					1672	7.72487	0	0	0		0.887891
					301	7.71279	15.3547	5.92408	6.39671		0.887211	1.18624	0.772621	0.805957		1.99081	1.30194
					1094	7.69212	7.27793	2.51091	0		0.886046	0.862008	0.399832			1.05691	3.06347
					576	7.69144	6.84661	6.9801	7.58146		0.886008	0.835476	0.843862	0.879753		1.12339	1.10191
					2558	7.67357	2.27856	0	0		0.884998	0.35766				3.36773
					3058	7.64144	29.5382	0	5.57403		0.883175	1.47038		0.746169		3.86553
					1153	7.62725	14.7966	94.5376	82.5476		0.882368	1.17016	1.9756	1.9167		1.93996	12.3947
					656	7.6252	3.46945	7.23677	3.03838		0.882251	0.540261	0.859545	0.482642		2.19781	1.05368
					1321	7.55803	0	0	5.80225		0.878408			0.763596
					1575	7.49251	0	5.93359	14.8506		0.874627		0.773317	1.17174			1.26273
					2718	7.47484	0	0	0		0.873602
					1367	7.46427	0	7.60857	0		0.872987		0.881303				1.01933
					1829	7.42942	0	0	0		0.870955
					2291	7.40914	0	4.8276	0		0.869768		0.683731				1.53475
					2132	7.347	0	4.80687	5.23834		0.86611		0.681863	0.719194			1.52844
					440	7.2761	0	8.0045	0		0.861898		0.903334				1.10011
					2755	7.22814	0	0	0		0.859027
					798	7.22686	7.70894	0	0		0.85895	0.886995				1.06671
					2918	7.14667	0	0	0		0.854104
					1646	7.12963	4.68437	12.7613	0		0.853067	0.670651	1.1059			1.522	1.7899
					305	7.1234	11.1711	0	0		0.852688	1.0481				1.56823
					299	7.08276	8.54523	5.97493	5.6608		0.850202	0.931724	0.776333	0.752878		1.20648	1.18541
					2276	7.06247	0	5.76181	5.64344		0.848956		0.760559	0.751544			1.22574
					1855	7.00201	27.9354	10.8218	2.30937		0.845223	1.44616	1.0343	0.363494		3.98963	1.54553
					571	7.00118	7.79542	11.6284	8.58279		0.845171	0.89184	1.06552	0.933628		1.11344	1.66092
					2281	6.98991	0	5.02959	0		0.844471		0.701533				1.38976
					1083	6.96013	0	12.7912	5.95471		0.842617		1.10691	0.774861			1.83778
					2557	6.93263	0	5.24773	7.15623		0.840898		0.719972	0.854684			1.32107
					3129	6.92097	0	0	12.3501		0.840167			1.09167
					944	6.91987	4.15072	0	0		0.840098	0.618123				1.66715
					2780	6.86695	21.3675	17.959	2.23214		0.836764	1.32975	1.25428	0.348722		3.11165	2.61527
					965	6.78295	0	7.04225	9.09296		0.831418		0.847712	0.958705			1.03823
					1790	6.73955	0	0	8.09374		0.828631			0.908149
					1166	6.73807	0	3.46209	7.48314		0.828535		0.539338	0.874084			1.94624
					2848	6.70863	29.5034	20.3418	5.50492		0.826634	1.46987	1.30839	0.740751		4.39782	3.03219
					593	6.69832	0	0	4.18599		0.825966			0.621798
					429	6.6533	2.85388	11.1443	24.0005		0.823037	0.455436	1.04705	1.38022		2.33132	1.675
					1729	6.64723	0	0	0		0.822641
					2149	6.63047	6.01977	0	9.7957		0.821544	0.77958		0.991036		1.10145
					1784	6.58034	0	0	10.2682		0.818249			1.01149
					158	6.56148	10.0452	2.38002	5.38427		0.817002	1.00196	0.376581	0.731127		1.53093	2.7569
					1802	6.52728	4.73219	0	0		0.814732	0.675062				1.37933
					3002	6.48855	0	0	0		0.812148
					1015	6.47458	0	16.7188	7.84987		0.811212		1.22321	0.894862			2.58222
					2139	6.469	0	4.18869	0		0.810837		0.622079				1.54439
					740	6.41192	5.41056	0	0		0.806988	0.733242				1.18508
					1370	6.40443	6.71845	5.50113	7.12734		0.806481	0.827269	0.740452	0.852928		1.04903	1.1642
					2287	6.36912	0	0	0		0.804079
					465	6.33431	0	0	3.52274		0.801699			0.546881
					672	6.29746	0	0	0		0.799165
					87	6.2913	3.57159	3.03856	16.8909		0.79874	0.552861	0.482668	1.22765		1.76148	2.07048
					105	6.2913	0	3.49895	0		0.79874		0.543938				1.79805
					3210	6.29005	4.50237	7.16078	7.67365		0.798654	0.653441	0.85496	0.885002		1.39705	1.13843
					2852	6.27698	0	0	2.21472		0.797751			0.345318
					2799	6.22318	10.2089	0	0		0.794012	1.00898				1.64047
					957	6.19312	0	0	3.34194		0.79191			0.523999
					458	6.13683	4.66999	0	0		0.787944	0.669316				1.3141
					3146	6.11621	0	11.7254	14.9081		0.786482		1.06913	1.17342			1.9171
					950	6.09833	0	6.12892	14.4749		0.785211		0.787384	1.16062			1.00502
					2075	6.027	7.6005	3.74131	0		0.780101	0.880842	0.573024			1.26108	1.61093
					3068	6.02498	12.0056	2.26169	8.94778		0.779956	1.07939	0.354433	0.951715		1.99265	2.66393
					526	6.02244	0	0	0		0.779773
					2817	6.00858	0	0	0		0.778772
					591	6.00101	0	3.09889	8.41715		0.778225		0.491206	0.925165			1.9365
					804	5.95017	13.4275	5.50793	11.9022		0.774529	1.128	0.740988	1.07563		2.25666	1.08029
					797	5.91922	3.82921	6.40596	0		0.772264	0.583109	0.806584			1.54581	1.08223
					2086	5.90646	0	1.60342	0		0.771327		0.205047				3.68366
					1722	5.89187	15.4572	13.0296	0		0.770253	1.18913	1.11493			2.62349	2.21145
					2559	5.88887	0	0	0.83212		0.770032			-0.0798141
					2922	5.88886	0	0	0		0.770031
					1236	5.87313	0	0	0		0.76887
					1717	5.84743	7.95573	18.2668	2.12515		0.766965	0.90068	1.26166	0.327389		1.36055	3.1239
					1653	5.84656	0	0	0		0.7669
					509	5.80899	10.2769	7.17439	5.21129		0.764101	1.01186	0.855785	0.716945		1.76914	1.23505
					3290	5.79809	0	0.605867	4.19379		0.763285		-0.217622	0.622606			9.5699
					2452	5.7625	0	0	0		0.760611
					873	5.75284	0	22.9167	0		0.759882		1.36015				3.98354
					1181	5.71056	5.53758	0	0		0.756679	0.74332				1.03124
					15	5.68287	8.4166	12.0677	4.53161		0.754567	0.925137	1.08163	0.656253		1.48105	2.12353
					2513	5.67082	3.33053	2.82425	0		0.753646	0.522514	0.450902			1.70268	2.00791
					3203	5.58681	9.73539	7.76653	0		0.747164	0.988353	0.890227			1.74257	1.39015
					1308	5.58319	0	0	2.583		0.746882			0.412124
					2632	5.56107	0	2.52575	5.90794		0.745158		0.402391	0.771436			2.20175
					878	5.51948	0	0	0		0.741898
					1225	5.4515	0	4.97651	6.8926		0.736516		0.696925	0.838383			1.09545
					1228	5.43662	2.73274	0	3.3417		0.735329	0.436598		0.523968		1.98944
					1935	5.40856	0	16.3318	0		0.733081		1.21303				3.01963
					2564	5.37343	0	0	0		0.730252
					31	5.3552	0	7.5652	0		0.728776		0.87882				1.41268
					2063	5.30376	0	30.7322	15.868		0.724584		1.48759	1.20052			5.79442
					1096	5.26662	0	0	0		0.721532
					115	5.25711	0	0	0		0.720747
					2491	5.24081	0	0	0		0.719398
					2145	5.23777	0	0	0		0.719146
					1047	5.21431	0	0	0		0.717197
					510	5.19912	19.781	6.39964	8.21571		0.71593	1.29625	0.806156	0.914645		3.80468	1.23091
					579	5.19102	12.5471	9.18274	10.2466		0.715253	1.09854	0.962972	1.01058		2.41707	1.76897
					2064	5.12295	6.53266	0	2.03436		0.70952	0.81509		0.308427		1.27518
					3307	5.07584	0	0	0		0.705508
					2449	5.04219	0	3.21411	0		0.702619		0.50706				1.56877
					3126	5.01636	22.3499	38.3065	10.6315		0.700389	1.34928	1.58327	1.02659		4.45541	7.6363
					2209	5.00195	0	10.9485	2.30415		0.69914		1.03935	0.36251			2.18885
					3226	4.96171	0	0	0		0.695632
					1014	4.94553	7.83285	0	0		0.694213	0.89392				1.58383
					2025	4.9403	6.89376	2.89673	4.13178		0.693754	0.838456	0.461907	0.616137		1.39541	1.70548
					441	4.90643	0	4.18637	0		0.690765		0.621838				1.172
					911	4.90057	0	0	0		0.690246
					1813	4.88219	6.66012	7.19686	0		0.688615	0.823482	0.857143			1.36417	1.4741
					2015	4.83738	0	0	0		0.68461
					2210	4.7882	0	0	3.27969		0.680172			0.515833
					521	4.77221	0	0	0		0.67872
					20	4.76132	2.63593	0	0		0.677727	0.420935				1.80631
					2563	4.74847	16.1524	13.1036	0		0.676553	1.20824	1.11739			3.40161	2.75954
					1669	4.69577	0	2.17642	0		0.671707		0.337743				2.15756
					1167	4.69293	0	0	0		0.671444
					2629	4.63422	0	0	0		0.665977
					2350	4.5659	0	0	0		0.659527
					1803	4.56379	4.8023	0	12.0198		0.659325	0.681449		1.0799		1.05226
					511	4.55876	13.4833	2.91858	5.53905		0.658847	1.1298	0.465171	0.743435		2.95767	1.56198
					518	4.55876	0	0	7.45095		0.658847			0.872211
					453	4.54186	0	0	0		0.657234
					2016	4.52861	15.9165	4.91184	12.4504		0.655965	1.20185	0.691244	1.09518		3.51464	1.08462
					872	4.52516	0	0	0		0.655634
					1209	4.50406	4.16287	0	18.6794		0.653604	0.619393		1.27136		1.08196
					1638	4.49735	0	31.6586	29.6956		0.652957		1.50049	1.47269			7.03939
					716	4.48023	5.3858	16.8922	16.5306		0.6513	0.73125	1.22769	1.21829		1.20213	3.7704
					2425	4.47623	7.0876	0	5.10782		0.650912	0.850499		0.708235		1.58339
					517	4.45203	0	5.87961	0		0.648558		0.769348				1.32066
					367	4.43664	0	8.8783	0		0.647054		0.94833				2.00113
					372	4.41213	0	0	0		0.644648
					659	4.39382	0	0	0		0.642843
					1851	4.38181	0	10.6125	11.1225		0.641653		1.02582	1.0462			2.42195
					1979	4.36304	0	0	0		0.639789
					1234	4.35028	6.3855	0	0		0.638518	0.805195				1.46783
					2488	4.30015	16.4126	4.8157	3.2933		0.633484	1.21518	0.682659	0.517631		3.81676	1.11989
					317	4.27811	6.85399	14.0729	0		0.631252	0.835943	1.14838			1.60211	3.28951
					2165	4.26893	0	0	17.8104		0.630319			1.25067
					1454	4.26744	0	0	9.52187		0.630167			0.978722
					3062	4.26157	10.3783	11.5227	0		0.62957	1.01613	1.06155			2.43532	2.70386
					1647	4.24603	0	0	0		0.627983
					308	4.17649	0	0	0		0.620811
					866	4.17005	4.35053	62.4094	48.917		0.620141	0.638542	1.79525	1.68946		1.04328	14.9661
					3155	4.15795	11.6083	0	0		0.618879	1.06477				2.79183
					1736	4.14119	7.65292	0	0		0.617125	0.883827				1.848
					1549	4.11289	0	0	0		0.614147
					226	4.10494	3.86459	0	0		0.613307	0.587104				1.06219
					1817	4.08618	0	0	0		0.611318
					3215	4.06313	11.9273	35.1982	15.149		0.608861	1.07654	1.54652	1.18039		2.9355	8.66281
					2277	4.05527	7.33512	0	0		0.60802	0.865407				1.80879
					2081	4.03809	4.64824	0	0		0.606176	0.667289				1.1511
					1446	4.02208	0	0	0		0.604451
					2939	4.00213	9.01308	0	0		0.602292	0.954873				2.25207
					2225	3.98202	0	0	0		0.600103
					1931	3.98102	0	0	0		0.599994
					2421	3.91027	9.25325	0	5.5386		0.592207	0.966294		0.7434		2.3664
					1143	3.83339	20.574	4.03247	12.2526		0.583583	1.31332	0.605571	1.08823		5.36707	1.05193
					1285	3.82777	0	0	5.01405		0.582946			0.700189
					819	3.80687	0	0	0		0.580568
					1731	3.77684	0	2.23697	0		0.577128		0.34966				1.68837
					127	3.6771	0	0	3.83503		0.565506			0.583769
					2446	3.65302	0	0	0		0.562651
					2846	3.61511	0	0	2.63695		0.558121			0.421101
					3279	3.5912	10.2057	0	0		0.55524	1.00884				2.84187
					1850	3.58243	26.0343	24.5561	22.3022		0.554177	1.41555	1.39016	1.34835		7.26722	6.85461
					95	3.56219	0	4.29082	6.53841		0.551718		0.63254	0.815472			1.20454
					243	3.54812	0	0	0		0.549998
					1641	3.53175	7.80099	29.0189	27.0375		0.547989	0.89215	1.46268	1.43197		2.20882	8.2166
					2436	3.44721	3.40483	5.31534	6.89248		0.537468	0.532095	0.725531	0.838375		1.01245	1.54192
					30	3.44044	0	0	0		0.536614
					1381	3.42932	9.24888	0	6.85582		0.535209	0.966089		0.83606		2.697
					1858	3.41959	0	0	0		0.533974
					155	3.40004	0	22.9654	12.3632		0.531484		1.36107	1.09213			6.75446
					2113	3.37512	0	0	0		0.528289
					3079	3.34313	5.34267	4.21388	0		0.524153	0.727758	0.624683			1.5981	1.26046
					3004	3.27441	1.14025	0	0.135768		0.515133	0.0570004		-0.867202		2.87166
					1887	3.25675	0	0	0		0.512784
					2774	3.21888	18.7559	10.5473	15.4221		0.507705	1.27314	1.02314	1.18814		5.82684	3.2767
					597	3.14138	0	0	0		0.49712
					2496	3.11761	5.79093	0	0		0.493822	0.762748				1.85749
					295	3.1095	0	6.48344	16.5862		0.492691		0.811805	1.21975			2.08504
					1574	3.04695	2.16751	0	12.7202		0.483866	0.33596		1.10449		1.40574
					1732	3.03036	0	0	5.74308		0.481494			0.759144
					1911	3.00509	0	0	0		0.477858
					2036	2.98477	0	0	0		0.47491
					3132	2.93739	17.1502	18.3043	5.35572		0.467962	1.23427	1.26255	0.728817		5.83857	6.2315
					2451	2.9327	7.07602	3.64214	0		0.467268	0.849789	0.561356			2.4128	1.2419
					2430	2.9327	0	0	0		0.467268
					2991	2.91282	9.3358	0	0		0.464313	0.970152				3.20508
					3161	2.8435	0	7.42784	0		0.453853		0.870863				2.61222
					513	2.79014	0	0	0		0.445627
					1090	2.78529	0	8.81491	0		0.444871		0.945218				3.16481
					224	2.78411	7.86779	0	0		0.444686	0.895853				2.82596
					2429	2.77835	0	0	0		0.443787
					1770	2.77264	0	0	0		0.442894
					157	2.72898	6.07735	5.18632	5.57289		0.436	0.783714	0.714859	0.746081		2.22697	1.90046
					2855	2.69784	0	0	0.812594		0.431016			-0.0901266
					2422	2.67545	0	0	0		0.427396
					2207	2.65061	0	7.028	3.66991		0.423346		0.846832	0.564656			2.65147
					1655	2.63228	0	0	0		0.420331
					894	2.57711	0	6.34058	0		0.411133		0.802129				2.46034
					524	2.56144	0	0	0		0.408485
					16	2.54961	4.23589	0	7.12451		0.406474	0.626944		0.852755		1.66139
					1938	2.54343	0	0	0		0.40542
					937	2.52781	5.50843	25.2367	6.86841		0.402744	0.741028	1.40203	0.836856		2.17914	9.98366
					2117	2.47107	0	0	0		0.392885
					2206	2.45517	5.10161	0	4.23666		0.390082	0.707707		0.627023		2.0779
					370	2.44301	0	0	4.64767		0.387925			0.667236
					1362	2.40734	0	0	0		0.381537
					2796	2.36052	0	4.27594	4.05844		0.373007		0.631032	0.608359			1.81144
					93	2.35564	8.78477	1.74948	1.7813		0.37211	0.943731	0.242908	0.250737		3.72924	1.34649
					164	2.19213	0	0	0		0.340867
					500	2.18028	5.49198	0	10.4881		0.338512	0.739729		1.0207		2.51894
					2816	2.14592	6.88509	1.14025	0		0.331614	0.83791	0.0570004			3.20845	1.88197
					293	2.09333	7.69961	11.5558	7.07601		0.320837	0.886469	1.0628	0.849788		3.67817	5.52029
					2236	1.9788	0	0	0		0.296401
					2072	1.92864	0	0	0		0.285251
					3137	1.90461	8.25579	8.86036	0		0.279806	0.916759	0.947451			4.33464	4.65206
					1564	1.8204	0	0	0		0.260167
					1735	1.804	0	3.594	0		0.256235		0.555577				1.99224
					2507	1.74694	3.33053	32.0262	22.6463		0.242277	0.522514	1.50551	1.355		1.9065	18.3328
					2578	1.52698	5.08878	0	0		0.183834	0.706614				3.33257
					1929	1.49791	0	0	0		0.175485
					1589	1.4652	0	0	0		0.165897
					1095	1.32131	0	0	0		0.121004
					2146	1.28169	0	0	0		0.107783
					44	0.921546	0	0	0		-0.0354831
					1726	0.355467	0	0	4.48872		-0.449201			0.652123
					2593	0.17396	9.44336	0	0		-0.75955	0.975126				54.2846
					2009	0	35.8881	9.44584	2.97488			1.55495	0.975241	0.473469
					1854	0	23.6649	14.6151	3.59055			1.37411	1.1648	0.555161
					2002	0	19.8702	14.8615	7.82283			1.2982	1.17206	0.893364
					2275	0	19.8522	10.2662	11.2696			1.29781	1.01141	1.05191
					1995	0	17.944	0	5.56413			1.25392		0.745397
					3344	0	17.5693	2.34804	10.7015			1.24476	0.370705	1.02944
					288	0	17.4168	15.5221	31.4175			1.24097	1.19095	1.49717
					2361	0	17.0291	0	0			1.23119
					1009	0	16.9769	0	4.54997			1.22986		0.658009
					1019	0	16.7198	0	1.03267			1.22323		0.0139628
					1997	0	16.4234	0	2.8647			1.21546		0.457079
					642	0	16.1968	11.1698	4.76663			1.20943	1.04805	0.678211
					721	0	14.9936	58.4537	30.5586			1.1759	1.76681	1.48513
					2931	0	14.8942	0	1.08762			1.17302		0.0364766
					1864	0	14.5991	12.1647	5.05125			1.16432	1.0851	0.703399
					2094	0	13.9447	0	0			1.14441
					2070	0	13.505	6.07964	0			1.1305	0.783878
					2930	0	13.3978	0	0			1.12703
					996	0	13.309	9.08709	6.91813			1.12415	0.958425	0.839989
					1725	0	12.3052	0	0			1.09009
					378	0	12.1496	33.7047	0			1.08456	1.52769
					3065	0	11.6986	0	7.46463			1.06813		0.873008
					2923	0	10.5443	0	0			1.02302
					3139	0	10.468	0	0			1.01986
					3277	0	9.71587	0	0			0.987482
					508	0	9.61918	19.061	17.0541			0.983138	1.28014	1.23183
					2068	0	9.04523	0	3.88788			0.956419		0.589713
					1110	0	8.96782	6.12083	0			0.952687	0.78681
					1718	0	8.96052	5.66134	0			0.952333	0.752919
					733	0	8.9268	2.929	0			0.950696	0.466719
					1433	0	8.89723	0	9.25046			0.949255		0.966164
					2487	0	8.85142	11.0797	0			0.947013	1.04453
					2037	0	8.71857	0	0			0.940445
					1010	0	8.68127	1.52779	0			0.938583	0.184064
					1576	0	8.63011	8.10441	0			0.936016	0.908721
					870	0	8.57676	0	0			0.933323
					78	0	8.38547	0	0			0.923527
					1779	0	8.37773	0	31.1065			0.923127		1.49285
					896	0	8.29708	0	0			0.918925
					1882	0	8.22882	0	0			0.915337
					724	0	8.04774	11.6907	0			0.905674	1.06784
					3358	0	8.01813	6.82916	0			0.904073	0.834367
					1787	0	7.99215	27.5516	0			0.902664	1.44015
					2166	0	7.98412	0	0			0.902227
					1156	0	7.90202	0	0			0.897738
					2034	0	7.70479	11.8388	0			0.886761	1.07331
					2279	0	7.50632	6.11025	9.16736			0.875427	0.786059	0.962244
					1577	0	7.3775	0	0			0.867909
					2000	0	7.09651	8.1864	4.5725			0.851045	0.913093	0.660154
					2035	0	7.09651	0	0			0.851045
					2934	0	7.06431	0	0			0.84907
					2919	0	6.89031	15.4315	11.6158			0.838239	1.18841	1.06505
					94	0	6.85479	0	0			0.835994
					2089	0	6.84673	0	0			0.835483
					1530	0	6.82981	0	0			0.834409
					2929	0	6.82071	7.55211	4.05682			0.83383	0.878068	0.608185
					1237	0	6.77719	1.69548	0			0.83105	0.229294
					582	0	6.70998	0	0			0.826721
					1436	0	6.67674	3.09794	0			0.824564	0.491073
					2806	0	6.64767	0	0			0.82267
					3075	0	6.63228	0.928483	0			0.821663	-0.032226
					21	0	6.57758	0	0			0.818066
					2987	0	6.55644	4.74831	0			0.816668	0.676539
					1239	0	6.49936	5.83293	0			0.812871	0.765887
					3165	0	6.4085	0	0			0.806757
					1936	0	6.35191	8.89773	12.3518			0.802904	0.949279	1.09173
					836	0	6.1429	0	0			0.788374
					2061	0	5.84171	26.7237	3.88788			0.76654	1.4269	0.589713
					1508	0	5.75989	0	0			0.760414
					2135	0	5.75575	0	0			0.760102
					1223	0	5.72964	0	0			0.758127
					1999	0	5.67721	7.43073	3.80123			0.754135	0.871032	0.579925
					1024	0	5.67325	6.92936	0			0.753832	0.840693
					2492	0	5.6409	0	0			0.751349
					1260	0	5.62489	0	0			0.750114
					1941	0	5.62421	0	0			0.750062
					2284	0	5.60999	2.71174	0			0.748962	0.433248
					602	0	5.55623	0	0			0.74478
					436	0	5.48724	0	4.72563			0.739354		0.674459
					868	0	5.48477	13.7681	7.51167			0.739159	1.13887	0.875736
					2576	0	5.4179	0	0			0.733831
					27	0	5.32091	1.88558	2.08145			0.725986	0.275446	0.318366
					2007	0	5.2717	8.94207	5.56413			0.72195	0.951438	0.745397
					296	0	5.23692	0	0			0.719076
					3006	0	5.20239	0	0			0.716203
					2926	0	5.18513	0	0			0.71476
					2097	0	5.15075	6.21325	4.61121			0.711871	0.793319	0.663815
					1977	0	5.1432	0	0			0.711233
					1241	0	5.13755	0	4.11794			0.710756		0.614681
					3009	0	5.13113	0	0			0.710213
					1932	0	5.01986	5.42288	0			0.700691	0.73423
					2520	0	4.95079	0	0			0.694675
					2003	0	4.86618	0	2.64434			0.687188		0.422317
					1640	0	4.85437	0	10.7143			0.686133		1.02996
					1663	0	4.85437	0	0			0.686133
					820	0	4.84966	0	0			0.685711
					505	0	4.83425	19.2308	18.7038			0.684329	1.284	1.27193
					1958	0	4.82252	0	0			0.683274
					512	0	4.76848	0	0			0.67838
					589	0	4.75923	5.69649	12.8215			0.677537	0.755607	1.10794
					1035	0	4.7477	0	0			0.676484
					368	0	4.71245	13.1512	23.0256			0.673247	1.11896	1.36221
					2567	0	4.69214	0	0			0.671371
					307	0	4.58416	0	0			0.66126
					530	0	4.52184	0	0			0.655315
					1099	0	4.41652	0	0			0.64508
					3219	0	4.34439	0	0			0.637929
					1927	0	4.2675	0	0			0.630173
					2223	0	4.08341	9.45799	7.99948			0.611023	0.975799	0.903062
					3349	0	3.97515	0	0			0.599353
					2071	0	3.95729	8.55158	0			0.597397	0.932046
					2142	0	3.83364	3.44262	0			0.583612	0.536889
					2278	0	3.82559	0	12.8205			0.582698		1.10791
					168	0	3.77951	5.39945	0			0.577435	0.73235
					2083	0	3.76884	0	0			0.576208
					294	0	3.76821	0	0			0.576135
					1924	0	3.74331	0	0			0.573256
					2027	0	3.64964	0	0			0.562249
					1791	0	3.61049	14.1029	7.85214			0.557566	1.14931	0.894988
					2786	0	3.56125	0	0			0.551603
					2787	0	3.56125	0	0			0.551603
					2022	0	3.54826	0	0			0.550015
					2630	0	3.52293	0	2.2708			0.546904		0.356179
					5	0	3.38993	7.22236	0			0.530191	0.858679
					1571	0	3.36792	0	0			0.527362
					2490	0	3.36054	0	0			0.526409
					3216	0	3.35703	7.24732	0			0.525955	0.860177
					585	0	3.33222	4.88379	0			0.522734	0.688757
					1823	0	3.29501	0	0			0.517857
					385	0	3.24731	0	0			0.511524
					83	0	3.23883	0	3.66738			0.510388		0.564356
					2371	0	3.12477	0	0			0.494818
					2639	0	3.11097	0	0			0.492896
					592	0	3.09692	0	0			0.490929
					1518	0	3.0891	4.66836	0			0.489832	0.669164
					1540	0	2.83972	0	0			0.453276
					1567	0	2.76311	6.61772	11.8466			0.441398	0.820709	1.07359
					1661	0	2.70107	0	0			0.431536
					2712	0	2.5576	0	0			0.407832
					3288	0	2.36773	0	3.34709			0.374333		0.524668
					1498	0	2.31683	0	7.57898			0.364893		0.879611
					1092	0	2.16679	3.25885	10.4615			0.335817	0.513064	1.0196
					2580	0	2.14353	0	0			0.33113
					2028	0	2.12895	0	0			0.328166
					1594	0	2.11531	5.60467	4.02018			0.325375	0.74855	0.604246
					2432	0	2.04984	5.2453	0			0.311721	0.71977
					3051	0	2.03107	0	0			0.307725
					170	0	1.78302	0	0			0.251157
					2651	0	1.56259	17.3171	10.9691			0.193845	1.23847	1.04017
					732	0	1.52288	0	0			0.182666
					3104	0	1.47384	0	0			0.16845
					1521	0	1.46411	0	0.705246			0.165572		-0.151659
					938	0	1.46116	10.8037	0			0.164697	1.03357
					3361	0	1.42454	12.7323	0			0.153675	1.10491
					781	0	1.41145	0	0			0.149666
					1488	0	1.31246	0	0			0.118085
					2649	0	1.19325	0	5.27288			0.0767313		0.722048
					2699	0	1.18146	0	23.0274			0.0724197		1.36224
					2713	0	1.13447	0	6.94444			0.0547937		0.841638
					2362	0	1.12788	0	0			0.052261
					391	0	1.0196	0	0			0.00843145
					102	0	0.709881	0	0			-0.148815
					450	0	0.466999	0	0			-0.330684
					3077	0	0	65.708	25.2787				1.81762	1.40275
					1721	0	0	36.3004	0				1.55991
					1012	0	0	26.4865	6.19604				1.42302	0.792114
					3299	0	0	25.5421	0				1.40726
					1937	0	0	24.8189	11.367				1.39478	1.05565
					443	0	0	19.4589	0				1.28912
					3350	0	0	16.6512	6.31288				1.22145	0.800227
					1172	0	0	15.6524	0				1.19458
					3142	0	0	15.6515	6.03517				1.19456	0.78069
					663	0	0	15.3781	0				1.1869
					3346	0	0	14.8819	0				1.17266
					1018	0	0	14.7204	5.41183				1.16792	0.733344
					2423	0	0	14.3429	3.15085				1.15664	0.498427
					3271	0	0	13.5204	1.70662				1.13099	0.232137
					1743	0	0	13.0614	11.3307				1.11599	1.05425
					1505	0	0	13.0429	0				1.11537
					2925	0	0	11.9323	2.22962				1.07673	0.34823
					1170	0	0	10.6648	9.22373				1.02795	0.964906
					3221	0	0	10.0813	0				1.00352
					1805	0	0	9.88659	0				0.995047
					3143	0	0	9.76231	5.8753				0.989553	0.76903
					811	0	0	9.68677	0				0.986179
					2438	0	0	9.32325	3.13854				0.969567	0.496728
					1709	0	0	9.27654	9.75493				0.967386	0.989224
					2364	0	0	9.17345	6.62067				0.962533	0.820902
					2450	0	0	8.99639	0				0.954068
					2951	0	0	8.53388	0				0.931147
					1453	0	0	8.46045	0				0.927394
					2995	0	0	8.25793	0				0.916871
					2093	0	0	8.08391	0				0.907622
					586	0	0	8.08142	4.17093				0.907488	0.620233
					1723	0	0	8.04673	0				0.90562
					2285	0	0	7.96352	0				0.901105
					738	0	0	7.61287	9.15004				0.881548	0.961423
					365	0	0	7.52537	20.1138				0.876528	1.30349
					2860	0	0	7.15887	0				0.854844
					1455	0	0	7.10171	13.0389				0.851363	1.11524
					665	0	0	6.90527	3.86348				0.839181	0.586979
					3133	0	0	6.632	9.83213				0.821645	0.992648
					166	0	0	6.60723	2.40063				0.820019	0.380325
					1232	0	0	6.54468	5.15844				0.815889	0.712519
					726	0	0	6.50187	18.3798				0.813038	1.26434
					731	0	0	6.43874	0				0.808801
					2077	0	0	6.41368	25.7685				0.807107	1.41109
					444	0	0	6.31832	0				0.800602
					943	0	0	6.30919	0				0.799973
					2789	0	0	6.27138	9.53734				0.797363	0.979427
					1386	0	0	6.06796	0				0.783043
					2018	0	0	6.04534	0				0.781421
					2019	0	0	6.04534	0				0.781421
					2107	0	0	5.94602	0				0.774226
					581	0	0	5.87118	0				0.768726
					1515	0	0	5.82194	0				0.765068
					2168	0	0	5.78743	7.39916				0.762486	0.869183
					514	0	0	5.62489	0				0.750114
					180	0	0	5.59483	0				0.747787
					37	0	0	5.56533	0				0.745491
					1861	0	0	5.4763	0				0.738487
					808	0	0	5.34029	0				0.727565
					600	0	0	5.32432	0				0.726264
					1873	0	0	5.27573	0				0.722283
					1020	0	0	5.24227	0				0.71952
					610	0	0	5.1876	0				0.714967
					2144	0	0	5.14794	6.12886				0.711633	0.78738
					306	0	0	5.1359	0				0.710616
					601	0	0	5.10406	3.16208				0.707915	0.499973
					1827	0	0	5.08869	5.31529				0.706606	0.725527
					799	0	0	5.017	0				0.700444
					664	0	0	4.96123	0				0.69559
					2213	0	0	4.91418	0				0.691451
					1126	0	0	4.84629	0				0.68541
					449	0	0	4.82596	0				0.683583
					34	0	0	4.82253	0				0.683275
					2569	0	0	4.82224	0				0.683249
					172	0	0	4.79557	2.43493				0.68084	0.386486
					1376	0	0	4.78897	0				0.680242
					1306	0	0	4.65259	3.0958				0.667695	0.490773
					1383	0	0	4.62182	0				0.664813
					1890	0	0	4.62172	0				0.664803
					82	0	0	4.56705	8.78075				0.659636	0.943532
					2641	0	0	4.45721	3.04057				0.649063	0.482955
					1650	0	0	4.3441	0				0.6379
					32	0	0	4.33113	0				0.636601
					1483	0	0	4.30269	0				0.63374
					1822	0	0	4.28904	0				0.63236
					2917	0	0	4.27953	0				0.631396
					595	0	0	4.223	0				0.625621
					2290	0	0	4.14588	10.477				0.617617	1.02024
					1240	0	0	4.03328	0				0.605659
					2648	0	0	3.96197	0				0.597911
					2862	0	0	3.93668	2.03148				0.59513	0.307813
					318	0	0	3.83921	0				0.584242
					1404	0	0	3.82245	0				0.582342
					651	0	0	3.75323	3.07183				0.574405	0.487397
					11	0	0	3.71403	4.25805				0.569846	0.629211
					2433	0	0	3.69661	0				0.567804
					2148	0	0	3.65578	0				0.56298
					1878	0	0	3.62761	0				0.559621
					163	0	0	3.62332	7.15045				0.559106	0.854333
					1507	0	0	3.55895	0				0.551321
					162	0	0	3.49899	3.00079				0.543942	0.477235
					2427	0	0	3.47093	0				0.540445
					540	0	0	3.41739	5.26592				0.533694	0.721474
					2157	0	0	3.41064	0				0.532836
					2336	0	0	3.40861	0				0.532577
					3227	0	0	3.30997	0				0.519824
					394	0	0	3.29349	0				0.517656
					3364	0	0	3.09214	0				0.490259
					173	0	0	3.03719	0				0.482472
					737	0	0	3.03	4.76631				0.481442	0.678182
					3080	0	0	3.02352	0				0.480513
					611	0	0	2.93179	0				0.467133
					1716	0	0	2.92608	10.7294				0.466287	1.03058
					2300	0	0	2.83798	0				0.45301
					1724	0	0	2.77766	0				0.443679
					959	0	0	2.72797	0				0.43584
					1880	0	0	2.40678	0				0.381437
					328	0	0	2.36455	0				0.373748
					3298	0	0	2.10459	0				0.323168
					169	0	0	1.97151	0				0.294799
					1815	0	0	1.96278	0				0.292872
					1939	0	0	1.92696	0				0.284874
					590	0	0	1.91402	0				0.281947
					1874	0	0	1.85741	0				0.268907
					302	0	0	1.63993	1.01894				0.214825	0.00815067
					3038	0	0	1.21176	0				0.0834174
					186	0	0	1.13673	0				0.0556562
					245	0	0	1.11746	11.3431				0.0482309	1.05473
					1741	0	0	0.985963	3.73196				-0.00613926	0.571937
					2734	0	0	0.473539	5.05233				-0.324644	0.703492
					1550	0	0	0.466345	0				-0.331293
					1380	0	0	0.399686	0				-0.398281
					41	0	0	0.285695	0				-0.544098
					2770	0	0	0	24.1477					1.38288
					2984	0	0	0	18.3457					1.26353
					2138	0	0	0	18.1116					1.25796
					3145	0	0	0	14.6683					1.16638
					1161	0	0	0	12.4993					1.09689
					3013	0	0	0	11.8458					1.07356
					2162	0	0	0	11.3541					1.05515
					3136	0	0	0	11.0312					1.04262
					2736	0	0	0	10.6481					1.02727
					3154	0	0	0	10.2318					1.00995
					3222	0	0	0	9.7495					0.988982
					373	0	0	0	9.65932					0.984947
					1583	0	0	0	9.58247					0.981478
					2711	0	0	0	9.52093					0.97868
					1944	0	0	0	9.51697					0.978499
					2640	0	0	0	9.44885					0.975379
					3066	0	0	0	9.29004					0.968018
					2296	0	0	0	9.1932					0.963467
					149	0	0	0	8.88233					0.948527
					1952	0	0	0	7.9891					0.902498
					2030	0	0	0	7.9881					0.902444
					2143	0	0	0	7.96228					0.901038
					2710	0	0	0	7.44767					0.87202
					832	0	0	0	7.42003					0.870406
					2203	0	0	0	7.15401					0.854549
					2066	0	0	0	6.91682					0.839906
					2013	0	0	0	6.66593					0.823861
					2673	0	0	0	6.48526					0.811927
					1733	0	0	0	6.37544					0.80451
					1028	0	0	0	6.32027					0.800736
					805	0	0	0	6.12419					0.787049
					1258	0	0	0	6.03929					0.780986
					2497	0	0	0	6.0248					0.779942
					2419	0	0	0	5.89553					0.770523
					604	0	0	0	5.83479					0.766025
					2154	0	0	0	5.78837					0.762556
					92	0	0	0	5.78398					0.762227
					879	0	0	0	5.74314					0.75915
					2303	0	0	0	5.61759					0.74955
					1251	0	0	0	5.43371					0.735096
					2297	0	0	0	5.21264					0.717058
					369	0	0	0	5.04524					0.702882
					1954	0	0	0	4.92416					0.692332
					380	0	0	0	4.88286					0.688674
					2809	0	0	0	4.87013					0.687541
					753	0	0	0	4.86195					0.686811
					1081	0	0	0	4.8331					0.684226
					822	0	0	0	4.78397					0.679788
					2280	0	0	0	4.48029					0.651306
					2020	0	0	0	4.46232					0.649561
					2664	0	0	0	4.38765					0.642232
					165	0	0	0	4.2354					0.626894
					2221	0	0	0	4.22737					0.62607
					2346	0	0	0	4.18777					0.621983
					89	0	0	0	4.06555					0.609119
					2283	0	0	0	4.00641					0.602755
					2657	0	0	0	3.7526					0.574332
					588	0	0	0	3.70415					0.568689
					815	0	0	0	3.69226					0.567293
					2012	0	0	0	3.69105					0.56715
					2373	0	0	0	3.66929					0.564582
					1303	0	0	0	3.66558					0.564142
					2023	0	0	0	3.47069					0.540416
					323	0	0	0	3.41535					0.533435
					1109	0	0	0	3.37706					0.528538
					522	0	0	0	3.36494					0.526978
					2304	0	0	0	3.34298					0.524134
					596	0	0	0	3.32771					0.522146
					438	0	0	0	3.23634					0.510054
					2861	0	0	0	3.02731					0.481057
					1516	0	0	0	2.9031					0.462862
					882	0	0	0	2.86246					0.456739
					1061	0	0	0	2.53898					0.404659
					2735	0	0	0	2.49597					0.39724
					967	0	0	0	2.39882					0.379997
					583	0	0	0	2.3565					0.372268
					669	0	0	0	2.33035					0.367422
					160	0	0	0	2.2463					0.351469
					1870	0	0	0	2.21145					0.344677
					3243	0	0	0	2.11084					0.324455
					382	0	0	0	1.94866					0.289737
					2078	0	0	0	1.94394					0.288683
					1845	0	0	0	1.87243					0.272406
					2941	0	0	0	1.69668					0.229601
					2722	0	0	0	1.69082					0.228098
					2638	0	0	0	1.67424					0.223817
					381	0	0	0	1.59029					0.201476
					1113	0	0	0	1.39079					0.143262
					314	0	0	0	1.26425					0.101832
					1417	0	0	0	1.22183					0.0870108
					304	0	0	0	1.15103					0.0610867
					2040	0	0	0	0.991626					-0.00365198
					2106	0	0	0	0.949367					-0.0225658
					190	0	0	0	0.6516					-0.186019
					3342	0	0	0	0.607656					-0.216342
					7	0	0	0	0
					10	0	0	0	0
					12	0	0	0	0
					14	0	0	0	0
					17	0	0	0	0
					18	0	0	0	0
					19	0	0	0	0
					23	0	0	0	0
					24	0	0	0	0
					25	0	0	0	0
					26	0	0	0	0
					28	0	0	0	0
					29	0	0	0	0
					33	0	0	0	0
					36	0	0	0	0
					38	0	0	0	0
					39	0	0	0	0
					42	0	0	0	0
					43	0	0	0	0
					45	0	0	0	0
					48	0	0	0	0
					51	0	0	0	0
					53	0	0	0	0
					55	0	0	0	0
					56
					59
					61
					67
					71
					81
					88
					90
					96
					97
					99
					100
					101
					103
					104
					107
					108
					109
					110
					112
					113
					114
					116
					119
					122
					124
					126
					130
					132
					138
					142
					152
					156
					159
					161
					167
					171
					174
					175
					176
					178
					179
					181
					183
					184
					185
					187
					193
					195
					197
					198
					201
					203
					209
					213
					223
					225
					227
					229
					230
					231
					232
					233
					234
					235
					236
					237
					238
					239
					240
					241
					242
					244
					247
					249
					250
					251
					252
					254
					255
					256
					257
					258
					261
					264
					266
					268
					269
					272
					274
					280
					284
					298
					303
					310
					312
					313
					315
					320
					321
					322
					325
					326
					327
					329
					332
					335
					337
					339
					340
					343
					345
					351
					355
					366
					374
					375
					377
					379
					383
					384
					386
					387
					388
					389
					392
					393
					396
					397
					398
					399
					400
					403
					406
					408
					410
					411
					414
					416
					422
					426
					445
					446
					448
					452
					454
					455
					456
					457
					460
					462
					463
					464
					467
					468
					469
					470
					471
					474
					477
					479
					481
					482
					485
					487
					493
					497
					515
					516
					519
					523
					525
					527
					528
					529
					531
					533
					534
					535
					536
					538
					539
					541
					542
					545
					548
					550
					552
					553
					556
					558
					564
					568
					587
					594
					598
					599
					605
					606
					607
					609
					612
					613
					616
					619
					621
					623
					624
					627
					629
					635
					639
					654
					657
					658
					661
					666
					667
					668
					670
					671
					673
					675
					676
					677
					678
					680
					681
					682
					683
					684
					687
					690
					692
					694
					695
					698
					700
					706
					710
					722
					725
					728
					729
					730
					734
					735
					736
					739
					741
					742
					743
					744
					746
					747
					748
					749
					751
					752
					754
					755
					758
					761
					763
					765
					766
					769
					771
					777
					800
					803
					806
					807
					809
					810
					812
					813
					814
					817
					818
					823
					825
					826
					829
					834
					837
					840
					842
					848
					852
					867
					871
					874
					876
					880
					881
					883
					884
					885
					886
					888
					889
					890
					891
					893
					895
					897
					900
					903
					905
					907
					908
					913
					919
					923
					939
					941
					942
					945
					946
					947
					948
					949
					951
					953
					954
					955
					956
					960
					961
					962
					964
					966
					968
					971
					974
					976
					978
					979
					982
					984
					990
					994
					1013
					1016
					1017
					1021
					1022
					1025
					1026
					1027
					1030
					1031
					1032
					1033
					1036
					1037
					1038
					1039
					1042
					1045
					1049
					1050
					1053
					1055
					1065
					1080
					1084
					1085
					1086
					1087
					1088
					1089
					1091
					1093
					1097
					1098
					1101
					1102
					1103
					1104
					1106
					1107
					1108
					1116
					1118
					1120
					1121
					1124
					1132
					1136
					1151
					1155
					1157
					1158
					1160
					1162
					1163
					1164
					1165
					1168
					1169
					1171
					1173
					1174
					1175
					1176
					1177
					1178
					1179
					1180
					1183
					1184
					1185
					1187
					1188
					1189
					1190
					1191
					1194
					1195
					1199
					1201
					1202
					1204
					1206
					1222
					1226
					1227
					1229
					1231
					1233
					1235
					1238
					1242
					1243
					1244
					1245
					1246
					1247
					1248
					1249
					1250
					1252
					1254
					1255
					1256
					1259
					1261
					1262
					1265
					1266
					1270
					1272
					1273
					1275
					1277
					1293
					1294
					1296
					1297
					1298
					1299
					1300
					1302
					1304
					1305
					1307
					1309
					1310
					1311
					1312
					1313
					1314
					1315
					1316
					1317
					1318
					1319
					1320
					1322
					1323
					1325
					1326
					1327
					1329
					1330
					1331
					1332
					1333
					1336
					1337
					1341
					1343
					1344
					1346
					1348
					1364
					1365
					1368
					1369
					1371
					1373
					1375
					1377
					1378
					1379
					1382
					1384
					1385
					1387
					1389
					1390
					1391
					1392
					1393
					1394
					1396
					1397
					1398
					1400
					1401
					1402
					1403
					1407
					1408
					1412
					1414
					1415
					1419
					1435
					1439
					1440
					1441
					1442
					1444
					1445
					1447
					1448
					1449
					1450
					1451
					1452
					1456
					1457
					1458
					1459
					1460
					1461
					1462
					1463
					1464
					1465
					1467
					1468
					1469
					1471
					1472
					1473
					1474
					1475
					1478
					1479
					1485
					1486
					1490
					1506
					1510
					1513
					1517
					1519
					1520
					1522
					1523
					1524
					1525
					1526
					1528
					1529
					1531
					1532
					1533
					1534
					1535
					1536
					1538
					1539
					1542
					1543
					1544
					1545
					1546
					1554
					1556
					1557
					1559
					1561
					1578
					1579
					1581
					1582
					1584
					1586
					1587
					1588
					1590
					1591
					1592
					1593
					1595
					1596
					1597
					1598
					1599
					1600
					1601
					1602
					1603
					1604
					1605
					1606
					1607
					1609
					1610
					1611
					1613
					1614
					1615
					1616
					1617
					1620
					1621
					1625
					1627
					1628
					1630
					1632
					1645
					1648
					1649
					1652
					1654
					1657
					1658
					1659
					1660
					1662
					1664
					1665
					1666
					1667
					1668
					1670
					1671
					1673
					1674
					1675
					1676
					1677
					1678
					1680
					1681
					1682
					1684
					1685
					1686
					1687
					1688
					1691
					1692
					1696
					1698
					1699
					1701
					1703
					1719
					1720
					1728
					1730
					1734
					1737
					1738
					1739
					1740
					1742
					1744
					1745
					1746
					1747
					1748
					1749
					1751
					1752
					1753
					1755
					1756
					1757
					1758
					1759
					1762
					1763
					1767
					1769
					1772
					1774
					1792
					1794
					1795
					1797
					1799
					1800
					1801
					1804
					1806
					1807
					1808
					1809
					1810
					1811
					1812
					1814
					1816
					1818
					1819
					1820
					1826
					1828
					1830
					1833
					1834
					1838
					1840
					1841
					1843
					1853
					1860
					1862
					1863
					1865
					1866
					1867
					1868
					1871
					1872
					1875
					1876
					1877
					1879
					1881
					1883
					1884
					1885
					1886
					1888
					1889
					1891
					1893
					1894
					1895
					1897
					1898
					1899
					1900
					1901
					1904
					1905
					1909
					1912
					1914
					1916
					1926
					1933
					1942
					1945
					1947
					1948
					1949
					1951
					1953
					1955
					1956
					1957
					1959
					1963
					1964
					1965
					1966
					1969
					1971
					1975
					1981
					1998
					2004
					2010
					2024
					2026
					2029
					2042
					2046
					2048
					2050
					2052
					2069
					2074
					2079
					2080
					2084
					2090
					2091
					2095
					2096
					2098
					2101
					2105
					2108
					2111
					2119
					2121
					2123
					2140
					2141
					2151
					2155
					2158
					2160
					2161
					2164
					2167
					2169
					2170
					2171
					2172
					2176
					2177
					2178
					2179
					2182
					2184
					2188
					2190
					2192
					2194
					2208
					2211
					2212
					2214
					2215
					2216
					2217
					2222
					2226
					2228
					2229
					2231
					2232
					2233
					2235
					2237
					2238
[truncated: 1,413 more rows]
