# Supplementary material for: Biomonitoring in the Anthropocene: Urban estuary environmental DNA tracks marine fish, terrestrial wildlife, and human diet
Source: PLoS One. 2026 Apr 29;21(4):e0332676. doi: 10.1371/journal.pone.0332676 (PMC13127899; doi:10.1371/journal.pone.0332676)
Supplement: S6 Table — (XLSX) [file pone.0332676.s006.xlsx]

## Sheet: S6 TABLE
S6 TABLE. REPRODUCIBILITY POOLED PCR AND FIELD REPLICATES (SEE ALSO FIG 3)
						LINEAR					LOG						FOLD DIFF
						PCR	PCR	FIELD	FIELD		PCR	PCR	FIELD	FIELD		AVERAGE	1.33886	1.51897
#singletons	13	15	16	18	#singletons	7	10	6	12							SD	0.446857	1.26725
#species	58	56	55	53	#species	64	61	65	59
SPECIES ID	SUM 1A COPIES	SUM 1B COPIES	SUM 2A COPIES	SUM 2B COPIES		SUM 1A,2A	SUM 1B,2B	SUM 1A,1B	SUM 2A,2B		SUM 1A,2A	SUM 1B,2B	SUM 1A,1B	SUM 2A,2B			PCR	FIELD
SUM TAUTOG	10912.9	9885.39	10301.8	10165.3		21214.8	20050.7	20798.3	20467.2		4.32664	4.30213	4.31803	4.31106			1.05805	1.03729
>1.00 Cunner Tetragolabrus adspersus	2894.55	2870.92	2967.16	2766.62		5861.71	5637.54	5765.47	5733.78		3.76802	3.75109	3.76083	3.75844			1.03976	1.02269
SUM MENHADEN, RIV HERR	2273.34	2335.6	3084.13	2880.69		5357.47	5216.29	4608.94	5964.82		3.72896	3.71736	3.6636	3.7756			1.02707	1.13178
>1.00 Skilletfish Gobiesox strumosus	2722.78	2878.25	2403.86	2246.19		5126.64	5124.44	5601.03	4650.05		3.70983	3.70965	3.74827	3.66746			1.00043	1.093
>1.00 Feather blenny Hypsoblennius hentz	1366.86	1304.06	1290.96	1132.16		2657.82	2436.22	2670.92	2423.12		3.42453	3.38672	3.42666	3.38437			1.09096	1.09634
>1.00 Striped bass Morone saxatilis	1175.17	1042.81	1372.28	1267.89		2547.45	2310.7	2217.98	2640.17		3.40611	3.36374	3.34596	3.42163			1.10246	1.0418
SUM BAY ANCHOVY	821.368	1038.54	1325.4	1215.07		2146.77	2253.61	1859.91	2540.47		3.33179	3.35288	3.26949	3.40491			1.04977	1.21168
SUM OYSTER TOADFISH	1128.4	1098.18	1101.13	884.375		2229.53	1982.55	2226.58	1985.5		3.34821	3.29722	3.34764	3.29787			1.12457	1.12309
SUM SEABOARD GOBY	1129.18	1171.33	877.323	842.837		2006.5	2014.16	2300.51	1720.16		3.30244	3.30409	3.36182	3.23557			1.00382	1.14217
>1.00 Black drum or Spot Pogonias cromis or Leiostomus xanthurus	738.326	683.886	1270	1157.71		2008.33	1841.59	1422.21	2427.71		3.30283	3.26519	3.15296	3.3852			1.09054	1.29488
>1.00 Black sea bass Centropristis striata	965.576	1164.7	690.626	653.537		1656.2	1818.24	2130.28	1344.16		3.21911	3.25965	3.32844	3.12845			1.09784	1.17162
>1.00 Atlantic silverside Menidia menidia	931.684	788.86	577.345	573.008		1509.03	1361.87	1720.54	1150.35		3.1787	3.13413	3.23567	3.06083			1.10806	1.26337
>1.00 American eel Anguilla rostrata	633.429	466.167	666.764	646.859		1300.19	1113.03	1099.6	1313.62		3.11401	3.04651	3.04123	3.11847			1.16816	1.01221
>1.00 Scup Stenotomus chrysops	356.811	353.987	397.023	271.014		753.834	625	710.798	668.037		2.87728	2.79588	2.85175	2.8248			1.20613	1.13728
>1.00 Atlantic herring Clupea harengus	512.449	560.348	114.785	81.5441		627.235	641.892	1072.8	196.329		2.79743	2.80746	3.03052	2.29299			1.02337	1.6713
>1.00 Tomcod Microgadus tomcod	436.562	381.532	109.31	107.194		545.872	488.726	818.094	216.504		2.73709	2.68907	2.9128	2.33547			1.11693	1.67393
>1.00 Bluefish Pomatomus saltatrix	237.573	265.88	307.891	188.346		545.464	454.227	503.454	496.237		2.73677	2.65727	2.70196	2.69569			1.20086	1.10838
>1.00 American conger Conger oceanicus	193.414	107.413	217.452	156.716		410.866	264.129	300.827	374.168		2.6137	2.42182	2.47832	2.57307			1.55555	1.13894
SUM SAND LANCE	258.757	302.261	52.7367	35.5309		311.493	337.792	561.017	88.2676		2.49345	2.52865	2.74898	1.9458			1.08443	1.66084
>1.00 Winter or Yellowtail flounder Pseudopleuronectes americanus or Pleuronectes ferrugineus	212.183	93.2585	172.969	134.3		385.152	227.559	305.441	307.27		2.58563	2.35709	2.48493	2.48752			1.69254	1.34225
SUM SUMMER FLOUNDER	177.532	133.701	124.092	142.366		301.623	276.067	311.232	266.458		2.47946	2.44101	2.49308	2.42563			1.09257	1.12738
>1.00 Red White or Spotted hake sp Urophycis sp	100.731	95.4105	123.443	107.795		224.174	203.205	196.142	231.237		2.35059	2.30793	2.29257	2.36406			1.10319	1.03601
>1.00 Northern pipefish Syngnathus fuscus	147.813	178.505	56.169	33.6991		203.982	212.204	326.318	89.8681		2.30959	2.32675	2.51364	1.95361			1.04031	1.53775
>1.00 Windowpane flounder Scophthalmos aquosus	43.6837	43.9215	158.491	91.1465		202.175	135.068	87.6051	249.638		2.30573	2.13055	1.94253	2.39731			1.49684	1.54178
>1.00 Weakfish Cynoscion regalis	72.1393	76.5183	62.5403	98.5713		134.68	175.09	148.658	161.112		2.1293	2.24326	2.17219	2.20713			1.30005	1.1778
>1.00 Grubby or other sculpins Cottidae sp	80.3555	126.34	68.3336	18.4833		148.689	144.823	206.695	86.8169		2.17228	2.16084	2.31533	1.9386			1.0267	1.42723
>1.00 White perch Morone americana	70.9512	39.04	61.214	62.8009		132.165	101.841	109.991	124.015		2.12112	2.00792	2.04136	2.09347			1.29776	1.08003
>1.00 Silver hake Merluccius bilinearis	56.5078	56.6239	30.643	65.1754		87.1508	121.799	113.132	95.8184		1.94027	2.08564	2.05358	1.98145			1.39757	1.07661
>1.00 Broad striped anchovy Anchoa hepsetus	61.0901	41.2678	38.9368	29.3187		100.027	70.5865	102.358	68.2555		2.00012	1.84872	2.01012	1.83414			1.41708	1.45011
>1.00 Mummichog Fundulus heteroclitus	33.2662	44.4824	42.5012	39.0138		75.7674	83.4962	77.7487	81.515		1.87948	1.92167	1.89069	1.91124			1.10201	1.07392
SUM SMALLMOUTH FLOUNDER	60.1427	12.3182	42.9217	36.438		103.064	48.7561	72.4609	79.3597		2.01311	1.68803	1.8601	1.8996			2.11388	1.48619
>1.00 Sturgeon sp Acipenser sp	36.8942	36.1058	33.5664	41.3785		70.4606	77.4844	73	74.9449		1.84795	1.88921	1.86332	1.87474			1.09968	1.06143
>1.00 Hogchoker trinectes maculatus	28.2637	28.3151	84.211	3.16208		112.475	31.4772	56.5788	87.373		2.05105	1.498	1.75265	1.94138			3.57321	1.79745
>1.00 American butterfish Peprilus triacanthus	16.7519	18.6586	37.938	36.218		54.6899	54.8766	35.4104	74.1561		1.73791	1.73939	1.54913	1.87015			1.00341	1.54973
>1.00 Atlantic croaker Micropogonias undulatus	25.7938	18.8955	13.6992	48.2626		39.4929	67.1582	44.6893	61.9618		1.59652	1.8271	1.6502	1.79212			1.70051	1.50278
>1.00 Crested blenny Hypleurochilus geminatus refseq not full length	23.9694	17.2325	34.8079	26.6151		58.7774	43.8476	41.202	61.423		1.76921	1.64195	1.61492	1.78833			1.34049	1.06421
>1.00 American gizzard shad Dorosoma cepedianum	10.8905	30.0608	26.586	19.6715		37.4764	49.7323	40.9513	46.2575		1.57376	1.69664	1.61227	1.66518			1.32703	1.21443
>1.00 Channel catfish Ictalurus punctatus	23.239	11.8109	24.7924	22.6585		48.0314	34.4694	35.0499	47.4509		1.68152	1.53743	1.54469	1.67624			1.39345	1.01684
>1.00 Striped sea robin Prionotus evolans	21.8641	19.9736	16.3549	18.2687		38.219	38.2423	41.8377	34.6236		1.58228	1.58254	1.62157	1.53937			1.00061	1.09402
>1.00 Yellowtail snapper Ocyurus chrysurus	27.0612	25.8099	10.4967	4.87013		37.5579	30.68	52.8711	15.3668		1.5747	1.48686	1.72322	1.18658			1.22418	1.72331
>1.00 Rock gunnel Pholis gunnelus	43.9933	15.9787	0.285695	4.78397		44.279	20.7627	59.972	5.06966		1.6462	1.31728	1.77795	0.704979			2.13262	2.88845
>1.00 Naked goby Gobiosoma bosc	13.4462	0	18.5704	17.0811		32.0167	17.0811	13.4462	35.6515		1.50538	1.23251	1.1286	1.55208			1.8744	1.27032
>1.00 Lined seahorse Hippocampus erectus	15.4039	6.16311	6.34918	15.9301		21.7531	22.0932	21.567	22.2793		1.33752	1.34426	1.33379	1.3479			1.01564	1.0244
>1.00 Northern sea robin Prionotus carolinus	6.17866	8.29708	8.12299	11.2096		14.3016	19.5067	14.4757	19.3326		1.15539	1.29018	1.16064	1.28629			1.36394	1.34754
>1.00 Thread herring Opisthonema oglinum	5.71056	14.5054	6.12083	0		11.8314	14.5054	20.216	6.12083		1.07304	1.16153	1.30569	0.78681			1.22601	1.39368
>1.00 Spanish mackerel Scomberomorus maculatus	0	7.70479	11.8388	6.48526		11.8388	14.19	7.70479	18.324		1.07331	1.15198	0.886761	1.26302			1.19861	1.84172
>1.00 Permit Trachinotus falcatus also Pompano T ovatus	2.14592	13.9816	5.42929	0.949367		7.57521	14.931	16.1275	6.37866		0.879395	1.17409	1.20757	0.804729			1.97103	1.08014
>1.00 Atlantic mackerel Scomber scombrus	8.99335	3.29501	5.94602	4.15323		14.9394	7.44824	12.2884	10.0992		1.17433	0.872053	1.08949	1.00429			2.00576	1.64983
>1.00 Crevalle jack Caranx hippos also Caranx latus horse eye jack	9.44598	11.5583	0	0		9.44598	11.5583	21.0043	0		0.975247	1.06289	1.32231				1.22362	1.81725
>1.00 Atlantic cod and other gadidae	10.9442	4.98575	0	0		10.9442	4.98575	15.93	0		1.03918	0.697731	1.20221				2.1951	3.1951
>1.00 Striped cusk eel Ophidon marginatum	0	1.47384	0	13.4593		0	14.9332	1.47384	13.4593			1.17415	0.16845	1.12902				10.1321
>1.00 Amberjacks Seriola sp	0	0	5.08869	6.30692		5.08869	6.30692	0	11.3956		0.706606	0.799817		1.05674			1.2394
>1.00 Northern puffer Sphoeroides maculatus	5.21431	5.62489	0	0		5.21431	5.62489	10.8392	0		0.717197	0.750114	1.035				1.07874	1.92701
>1.00 Flathead grey mullet Mugil cephalus	10.8045	0	0	0		10.8045	0	10.8045	0		1.03361		1.03361
>1.00 Northern kingfish Menticirrhus saxatilis	0	6.1429	3.82245	0		3.82245	6.1429	6.1429	3.82245		0.582342	0.788374	0.788374	0.582342			1.60706	1
>1.00 Blackcheek tonguefish Symphurus plagiusa	3.6771	0	1.21176	3.83503		4.88887	3.83503	3.6771	5.04679		0.689208	0.583769	0.565506	0.703015			1.27479	1.04295
>1.00 Southern kingfish Menticirrhus americanus	7.22814	0	0	0		7.22814	0	7.22814	0		0.859027		0.859027
>1.00 Inshore lizardfish Synodus foetens	6.58396	0	0	0		6.58396	0	6.58396	0		0.818487		0.818487
>1.00 Rough silverside Membras martinica	4.90057	0	0.466345	0		5.36691	0	4.90057	0.466345		0.729725		0.690246	-0.331293
>1.00 Orange filefish Aluterus schoepfii	0	5.1432	0	0		0	5.1432	5.1432	0			0.711233	0.711233					1
>1.00 Twospot flounder Bothus robinsi	0	0	4.84629	0		4.84629	0	0	4.84629		0.68541			0.68541
>1.00 Spotfin butterfly fish Chaeton ocellatus	4.36304	0	0	0		4.36304	0	4.36304	0		0.639789		0.639789
>1.00 Gulf stream flounder Citharichthys arctifrons MM02	0	0	4.30269	0		4.30269	0	0	4.30269		0.63374			0.63374
>1.00 Sea lamprey Petromyzon marinus	0	0	3.40861	0		3.40861	0	0	3.40861		0.532577			0.532577
>1.00 Spotted goatfish Pseudupeneus maculatus	3.00509	0	0	0		3.00509	0	3.00509	0		0.477858		0.477858
>1.00 Speckled worm-eel Myrophis punctatus	2.77264	0	0	0		2.77264	0	2.77264	0		0.442894		0.442894
>1.00 Pigfish Orthopristis chrysoptera	0	0	0	2.53898		0	2.53898	0	2.53898			0.404659		0.404659
>1.00 Atlantic needlefish Strongylura marina	0	1.31246	0	1.22183		0	2.53429	1.31246	1.22183			0.403856	0.118085	0.0870108				1.93095
>1.00 Capelin Mallotus villosus	0	2.03107	0	0		0	2.03107	2.03107	0			0.307725	0.307725					1
>1.00 Atlantic chub mackerel Scomber colias	0	0	0	1.87243		0	1.87243	0	1.87243			0.272406		0.272406
>1.00 Bigeye scad Selar crumenophthalmus	0	1.41145	0	0		0	1.41145	1.41145	0			0.149666	0.149666					1
