# Supplementary material for: Biomonitoring in the Anthropocene: Urban estuary environmental DNA tracks marine fish, terrestrial wildlife, and human diet
Source: PLoS One. 2026 Apr 29;21(4):e0332676. doi: 10.1371/journal.pone.0332676 (PMC13127899; doi:10.1371/journal.pone.0332676)
Supplement: S7 Table — (XLSX) [file pone.0332676.s007.xlsx]

## Sheet: S7 TABLE
S7 TABLE. MiFish-U-F/R2 COPIES PER ASV
											ROCKY	0.585741	0.553634	0.665024	0.508553	0.782317	0.691348	0.576619	0.599366	0.451867	0.513077	0.810355	0.780532	0.911224	0.95236	0.860669	0.784481	0.835646	0.807745	0.484906	0.768881	0.684658	0.624001	0.445445	0.386392	0.395079	0.444498	0.663575	0.457772	0.499275	0.511891	0.472245	0.531609	0.57675	0.47448	0.321244	0.342533	0.571452	0.709276
											SHARED	0.263181	0.3483	0.206708	0.352898	0.178943	0.236801	0.266769	0.208378	0.347506	0.380366	0.0893575	0.115528	0.0567123	0.0304377	0.0894883	0.105245	0.115962	0.130171	0.158087	0.0938361	0.241462	0.288531	0.29998	0.41607	0.246544	0.142533	0.185279	0.356369	0.228422	0.248154	0.382529	0.192537	0.19902	0.18121	0.405099	0.364247	0.105934	0.157306
											ESTUARY	0	0	0	0	0	0	0	0.0260225	0.0265844	0.00094673	0.0205128	0.0205499	0	0	0.0192502	0.0301723	0.0274715	0.0062745	0.0168287	0.0481301	0.0504069	0.0217288	0.161052	0.0709401	0.042082	0.0762337	0.10394	0.116187	0.176859	0.109328	0.0751079	0.190715	0.158925	0.313893	0.125255	0.201829	0.237383	0.122549
											SANDY	0.0753657	0.0709073	0.0615164	0.0937981	0.0302028	0.0379543	0.0811994	0	0.0477748	0	0.0177804	0.0458807	0.0202209	0.00797898	0.0132595	0.0161957	0.00853043	0.0191676	0.0192132	0	0.0158269	0.00610308	0.0824131	0.0886011	0.0485374	0.263147	0.0136945	0.0183028	0.0261595	0.050671	0.0154557	0.0144964	0.0398837	0.00741941	0.0711951	0.0252124	0.0718041	0.00588893
											COLLECTION DATE	2024-05-02	2024-05-02	2024-05-09	2024-05-09	2024-05-16	2024-05-16	2024-05-23	2024-05-23	2024-06-06	2024-06-06	2024-06-13	2024-06-13	2024-06-20	2024-06-20	2024-06-29	2024-06-29	2024-07-03	2024-07-03	2024-07-11	2024-07-11	2024-07-18	2024-07-18	2024-07-25	2024-07-25	2024-08-08	2024-08-08	2024-08-15	2024-08-15	2024-08-22	2024-08-22	2024-09-05	2024-09-05	2024-09-12	2024-09-12	2024-09-19	2024-09-19	2024-09-26	2024-09-26
											LIBRARY	1108-250osMR-ITaMiFish-2025apr	1109-250osMR-ITaMiFish-2025apr	1112-250osMR-ITaMiFish-2025apr	1113-250osMR-ITaMiFish-2025apr	1114-250osMR-ITaMiFish-2025apr	1115-250osMR-ITaMiFish-2025apr	1116-250osMR-ITaMiFish-2025apr	1117-250osMR-ITaMiFish-2025apr	1118-250osMR-ITaMiFish-2025apr	1119-250osMR-ITaMiFish-2025apr	1120-250osMR-ITaMiFish-2025apr	1121-250osMR-ITaMiFish-2025apr	1122-250osMR-ITaMiFish-2025apr	1123-250osMR-ITaMiFish-2025apr	1124-250osMR-ITaMiFish-2025apr	1125-250osMR-ITaMiFish-2025apr	1126-250osMR-ITaMiFish-2025apr	1127-250osMR-ITaMiFish-2025apr	1128-250osMR-ITaMiFish-2025apr	1129-250osMR-ITaMiFish-2025apr	1130-250osMR-ITaMiFish-2025apr	1131-250osMR-ITaMiFish-2025apr	1132-250osMR-ITaMiFish-2025apr	1133-250osMR-ITaMiFish-2025apr	1134-250osMR-ITaMiFish-2025apr	1135-250osMR-ITaMiFish-2025apr	1137-250osMR-ITaMiFish-2025apr	1138-250osMR-ITaMiFish-2025apr	1139-250osMR-ITaMiFish-2025apr	1140-250osMR-ITaMiFish-2025apr	1141-250osMR-ITaMiFish-2025apr	1142-250osMR-ITaMiFish-2025apr	1143-250osMR-ITaMiFish-2025apr	1144-250osMR-ITaMiFish-2025apr	1145-250osMR-ITaMiFish-2025apr	1146-250osMR-ITaMiFish-2025apr	1147-250osMR-ITaMiFish-2025apr	1148-250osMR-ITaMiFish-2025apr
								HUMAN/L	11.6388			0	0	0	0	0	23.8616	20.566	237.234	0	0	0	17.1318	0	0	0	0	0	0	0	0	0	12.1701	0	0	0	7.44048	0	0	0	0	0	0	0	0	11.862	0	0	0
								DOMESTICATED/L	3.59467			0.947329	0	0	20.5913	0	0	0	0	0	0	0	0	0	0	0	0	0	0	4.60436	0	0	0	0	0	0	0	0	0	0	0	0	0	0	0	0	0	0	0
								LOCAL MARINE/L	12115			7907.77	11878.1	11384.5	6512.67	15595.1	16518.8	6222.17	7641.8	13774.3	9627.13	7612.37	7880.23	25480.8	31178.6	20106	15061.7	10726.7	19550.9	9843	8201.24	12528.5	9678.68	13521.5	11467.4	10003.9	12528.4	15997.1	15693.2	20185.1	13418.9	13465.3	9643.59	21298.8	22241.9	4870.8	9030.89	24896	21795.4
								NON-LOCAL/L	136.373			0	0	46.806	44.8786	139.919	126.776	0	0	0	97.8158	0	0	0	0	0	0	0	0	0	0	0	325.922	0	0	121.644	0	81.7378	56.1762	0	0	0	0	0	0	0	0	0	139.016
								NON-FISH WILDLIFE/L	0.040023			0	0	0	0	0	0	0	0	0	0	0	0	0	0	0	0	0	0	0	0	0	0.126154	0	0	0	0	0	0	0	0	0	0	0	0	0	0	0	0
				LENGTH	SEQUENCE		AFAR (1108-1176)/L	SUM ALL MIFISH	MIFISH SUM PER LITER	MIFISH PERCENT LOCAL MARINE	MIFISH DETECT ALL
LOCAL MARINE		1	SUM TAUTOG				6053	17187.7	5371.16	44.3346	63	182.519	238.553	201.345	126.096	504.401	457.914	132.058	110.29	187.87	142.866	218.725	221.605	914.223	1305.17	582.066	368.854	229.948	451.4	135.385	196.948	256.128	156.817	114.911	125.992	142.439	243.506	432.253	206.075	259.072	195.97	156.123	173.404	508.075	352.542	40.4057	85.2586	544.238	614.164
LOCAL MARINE		1	SUM MENHADEN, RIV HERR				1048.3	3676.99	1149.06	28.8777	60	72.8969	165.173	86.0388	49.7888	52.9531	111.466	24.9705	42.6667	30.8462	45.425	7.38552	8.35659	0	0	21.1456	26.6173	7.35638	18.6575	9.59616	0	37.1689	58.3499	65.6504	76.0583	16.8758	29.6604	22.3859	0	9.90061	29.3034	5.46365	33.1185	30.8537	28.7924	38.5676	88.8529	60.0164	33.021
LOCAL MARINE	Seq_5	1	feather blenny	167	CACCGCGGTTATACGAGGGGCCCAAGCTGACAACACCTCGGCGTAAAGAGTGGTTAAAAGAATAACAAACTAAAGCCGAATGCTCTCTATGCTGTTATACGCTCTCGAGAGCTAGAAGCTCTATCACGAAAGTAGCTTTATAGTATTGAATCCACGAAAGCTAAGAA		728	2303.37	719.803	5.94139	53	0	2.46497	26.2955	0	64.5754	26.7577	5.01165	35.2526	24.7458	25.0643	31.072	14.1395	113.611	72.8532	91.2206	93.7197	151.788	168.236	17.1035	61.0716	77.696	59.1514	26.3096	35.4225	4.22404	18.8718	71.8704	79.7575	127.349	66.4323	58.0566	52.42	30.1298	102.369	31.445	32.4401	52.7992	60.4052
LOCAL MARINE	Seq_4	1	striped bass	171	CACCGCGGTTAAACGGGAGGCTCAAGTTGATAGACATCGGCGTAAAGCGTGGTTAAGGGCCCAACTTTTATACTAAAGCCGAACGCTCTTAGAGCAGTTATACGTACTGAGAGTAAGAAGATCAATTACGAAAGTAGCTTTACTCAAACCTGACCCCACGAAAGCTAAGGC		629	2124.52	663.914	5.48008	61	27.4936	31.4283	20.23	24.3532	40.9117	69.3625	20.1063	20.273	27.5379	30.484	9.51828	4.43798	23.7693	17.5327	18.576	21.6442	29.4786	54.9724	28.8166	17.9798	29.9706	14.196	17.3532	115.246	26.6338	0	30.5596	65.5548	55.1457	17.3568	48.6999	6.15174	61.7574	86.2948	37.4134	40.5396	11.3663	54.2924
LOCAL MARINE	Seq_7	1	black sea bass	168	CACCGCGGTTAGACGAAAGGCCCAAGTTGATATTATCCGGCGTAAAGGGTGGTTAGGACATACTATTAAATAAAGCCGAACGACCTCAAAGCTGTCATACGCCTTCGAGACCAAGAAGCCCAACTGCGAAAGTAGCTTTACTTATTCTGAACCCACGAAAGCTGAGGA		527	1701.14	531.606	4.38798	48	3.66827	3.76443	0	12.764	42.3786	14.7541	0	0	0	0	0	0	10.4828	0	5.56745	17.7089	3.15273	9.42611	24.3414	0	26.0637	13.0532	33.6063	7.22283	26.4612	25.6696	43.6856	47.0039	57.9541	44.9479	187.044	29.3266	105.879	83.4074	16.89	21.9416	60.4839	84.1141
LOCAL MARINE	Seq_6	1	skilletfish	169	CACCGCGGTTATACGAGAGACTCAAGTTGATAACCCATCGGCGTAAAGGGTGGTTAAATTATATAACATTAATAAAGTTAAATGCTCGCAAGACTGTTACACGTTTCCGCGGGTAAGAAGCCCAACCACGAAAGTGACTTTATATTATTGACACCACTAAAGCTGTGAA		1109	1651.1	515.97	4.25892	55	11.5048	9.57854	3.8742	18.8226	20.069	48.5155	14.305	3.65234	29.6887	18.1716	35.0436	25.3992	81.2052	44.9706	98.4475	50.027	43.5756	84.9235	58.015	25.6814	84.0112	50.1573	80.4325	27.6582	45.5607	0	26.6384	43.608	48.843	42.4935	69.3538	0	34.648	19.3073	1.84342	0	12.2429	55.0922
LOCAL MARINE	Seq_9	1	seaboard goby	167	CACCGCGGTTATACGAGAGGCCCAAGTTGACAACTCACGGCGTAAAGAGTGGTTAATATACTACTAAACTAAAGTCGAACACCTTCCAGGCTGTTATACGCACCTGAAGGCAGGAAGCTCTGCCACGAAAGTGACTTTAATACATATGACCCCACGAAAGCTAGGAA		525	1541.01	481.566	3.97494	48	33.9144	36.4052	143.31	17.6874	16.9257	32.6958	11.9255	22.1412	0	29.4587	15.8789	20.8411	33.2951	53.3664	89.4272	74.1509	22.377	74.6123	21.6967	26.8298	8.3757	28.7854	54.8974	25.0548	4.0108	13.0547	0	26.6758	26.1298	17.5065	22.37	21.1487	23.6271	24.1198	3.60669	29.9743	102.063	43.2853
LOCAL MARINE	Seq_8	1	bay anchovy	171	CACCGCGGTTATACGAGAGACCCTAGTTGATTGAAACGGCGTAAAGAGTGGTTATGGAATTCTTTTCTTAAAGCAGAAAACCTCTCAAACTGTTATACGCACCCAGAGGTTAAAATACCTCACACGAAAGTGACTTTATCTTCGCCTACCAGAACCCACGAAAGCTAGGAC		647	1482.85	463.389	3.82491	49	0	0	11.3947	8.34213	3.28841	0	32.8705	16.6796	161.466	107.182	12.2389	32.7248	28.5885	29.9175	41.3009	13.2884	17.5683	37.8461	11.932	9.40009	58.0546	48.5247	67.7854	30.4638	53.3488	28.1385	49.1532	162.943	107.535	74.8893	16.3364	18.4878	13.4548	3.02731	5.07074	13.1399	0	0
LOCAL MARINE		1	SUM SPOT				602	1110.6	347.062	2.86472	42	0	0	0	0	0	0	0	0	0	0.455714	5.93103	0	0	0	19.3522	7.27763	11.974	6.13361	8.28224	7.18036	15.4402	10.5153	97.9549	18.2626	9.18931	33.2116	52.9087	27.5168	71.4526	14.8112	14.5596	28.8546	30.9036	187.669	12.1185	46.3991	25.2454	41.1144
LOCAL MARINE		1	SUM SILVERSIDE				432	1038.74	324.607	2.67937	33	0	0	0	0	0	0	0	9.94294	0	0	1.87653	4.73643	0	0	0	6.56334	0	0	0	0	0	0	10.9287	8.52124	11.8598	14.5427	10.6959	39.1805	67.7124	42.7995	5.591	38.1555	121.355	100.724	1.13277	4.69758	213.038	81.9432
LOCAL MARINE		1	SUM AMERICAN EEL				353	748.746	233.983	1.93134	44	5.79976	15.9888	6.92448	0	2.90154	16.0474	0	0	0	0	0	14.4419	18.8375	4.83801	3.85439	12.1968	4.57518	6.30178	9.45579	0	9.91437	0	9.14523	0	16.8961	164.84	10.9536	8.39469	9.88766	18.0339	10.4058	6.98988	42.4738	8.25107	17.3388	3.89515	89.3817	6.41758
LOCAL MARINE	Seq_11	1	oyster toadfish	163	CACCGCGGTTACACGAATGACTAAAGTTGATAACTACGGCACAAAGGGTGGTTAATAATAATTAAATAAAGTCAAACATATTTACAGTTGTATCAAGCAAAATAATATATGAAGCCCAATCCCGAAAGAAACTTTATTACTTTGACACCACGTAAACTATCTA		565	647.716	202.411	1.67074	52	3.39986	41.2346	3.62878	2.03273	3.72364	2.11293	15.9053	45.5112	63.3427	27.2045	7.71712	23.5388	10.7643	0	0	2.06199	0	10.205	5.31186	2.31624	2.67594	3.27258	23.7711	7.24893	1.38093	0	0	2.33274	42.5014	20.9701	11.5337	9.35781	16.4004	28.3564	0.935069	6.99622	0	0
LOCAL MARINE	Seq_16	1	bluefish	168	CACCGCGGTTATACGAGAGGCCCAAGTTGACAGATACCGGCGTAAAGAGTGGTTAAGGAAAGCCTGAAACTAAAGCCGAATACCTTCAGAGCAGTTATACGCATCCGAAAACACGAAGCCCTACCACGAAAGTGGCTTTACCATTCCTGACCCCACGAAAGCTATGAT		156	452.669	141.459	1.16763	22	0	0	0	0	0	0	0	0	18.3091	0	0	0	0	0	0	8.8814	0	0	0	12.556	7.77362	0	0	8.56692	0	0	19.5324	24.47	34.3998	14.4531	30.417	22.353	16.987	56.8361	17.2534	40.0381	57.2113	4.39899
LOCAL MARINE	Seq_15	1	scup	169	CACCGCGGTTATACGGGAGGCCCAAGTTGTTAGAAGTCGGCGTAAAGGGTGGTTAAGAATAAACTAAGAACTAAAGCCGAACGCCTTCCGGGCTGTTATACGCATCCGAAGGTAAGAAGTTCAATTACGAAAGTAGCTTTATATTTTCTGAACCCACGAAAGCTGAGAC		171	420.34	131.356	1.08424	39	0	0	3.25188	4.77825	0	0	0	0	0	0	0	0	0	5.10754	0	0	0	5.91234	14.4364	1.31254	0	5.34299	7.51146	7.94707	6.05174	15.0162	3.3137	4.15767	51.0431	28.8281	8.89587	17.4218	16.3879	11.4594	1.89151	11.1421	11.863	3.04692
LOCAL MARINE		1	SUM ATLANTIC HERRING				53	334.492	104.529	0.862802	21	20.9991	20.5972	21.7902	27.3099	20.6493	12.9417	16.6318	0	32.9032	0	6.76755	3.63566	0	2.62789	3.64026	0	0	7.94803	0	0	0	2.95349	46.5723	50.8012	0	0	0	5.96674	16.514	0	0	0	0	0	0	0	0	0
LOCAL MARINE		1	SUM TOMCOD				156	317.044	99.0763	0.817795	24	6.66814	3.69075	9.79945	8.14414	4.15888	5.45537	12.0553	16.0821	11.2389	13.5494	4.03943	1.37209	1.46377	1.61716	0	0	4.27795	8.7269	143.527	5.59759	0	15.1385	0	13.8389	6.42744	13.4267	0	0	0	0	0	0	0	0	2.73574	0	0	0
LOCAL MARINE	Seq_25	1	northern pipefish	166	CACCGCGGTTATACGAGAGGCCCAAGCTGACAGAAGCCGGCGTAAAGAGTGGTTAGGCAGTCCTAAAACTAAAGCCAAACATTTTCCAAGCTGTTATACGCATCCGAAACTATGAAAATCTTCTACGAAAGTGGCTTTATTATCCTGACTCCACGAAAGTTATGAA		64	226.502	70.7818	0.584247	10	0	0	6.39857	0	0	7.74135	0	0	0	0	15.4116	13.3721	5.0331	0	0	36.6307	0	4.26609	0	0	0	0	0	0	118.507	0	0	0	0	0	0	0	0	7.62586	0	0	0	0
LOCAL MARINE		1	SUM SPOTTED HAKE				24	202.146	63.1706	0.521422	15	2.99987	5.52608	0	3.2339	0	0	3.32004	0	0	0	0	0	6.92474	0	5.83512	0	0	0	0	0	0	0	0	0	0	0	0	0	0	0	0	0	0	0	0	0	0	0
LOCAL MARINE	Seq_22	1	summer flounder	168	CACCGCGGTTATACGAGAGGCCCAAGTTGACAGACAGCGGCGTAAAGGGTGGTTAGGGGATTAACCAAACTAAAGCCGAACGCTCTCAAGGCTGTTATATGTTTCCGAGAGTATGAAACCCAATCACGAAAGTAGCTTTATTTACCCTGAACCCACGAAAGCTAAGGA		64	200.607	62.6897	0.517453	28	0	6.49064	0	19.6674	0	0	5.04675	0	19.4822	0	4.86842	0	9.41314	0	3.37259	0	4.63887	6.34603	3.11637	11.0987	0	5.50625	18.4141	9.57172	0	5.8171	2.41163	4.12594	0	0	0	5.75302	0	0	0.715996	0	0	0
LOCAL MARINE	Seq_24	1	white perch	171	CACCGCGGTTAAACGGGAGGCTCAAGTTGATAGACATCGGCGTAAAGCGTGGTTAGGGGCCCAACTTTAACACTAAAGCCGAACGCTCTTAGAACAGTTATACGTACTGAGAGTAAGAAGATCAATTACGAAAGTAGCTTTATTCAAACCTGACTCCACGAAAGCTAAGGC		32	170.261	53.2065	0.439177	21	0	2.24392	14.1207	0	2.49855	8.21494	0	0	0	6.91709	0	0	0	0	0	0	0	0	0	0	0	3.54715	0	0	0	4.329	20.637	28.6594	0	5.91797	0	6.74576	0	0	2.22279	0	0	0
LOCAL MARINE	Seq_29	1	silver hake	169	CACCGCGGTTATACGAGCGGCCCAAGTTGACAAAAAACGGCGTAAAGCGTGGTTAAAAAAATGTTAAAACTAGAGCCGAACAGCCTCAAAGCAGTTATACGCACTCGAGGCCACGAAGCACAATTACGAAAGTAGCTCTACTCTACTTTGACCCCACGAAAACCACAAA		20	138.133	43.1664	0.356304	13	0	0	0	1.64995	0	0	0	0	0	0	0	0	0	0	0	0	2.3672	0	0	0	0	0	0	0	0	1.55574	0	0	0	0	0	0	0	0	0	0	0	0
LOCAL MARINE	Seq_27	1	conger	169	CACCGCGGTTATACGTATGACTCAAATTGATACCTCCCGGCGTAAAGCGTGATTAGAGAAAAAAACAACTAAAGAAGAACAGCTTTCATGCCGTATCAAGCTTACAAAAACCTGAAAAACAACAACGAAAGTAACTTTAAACATTACTTGAATTCACGACCGTAAAGAA		87	110.332	34.4788	0.284595	23	0	0	0	0	0	0	0	0	0	2.5227	0	0	2.85997	0	0	0	0	8.81541	0	0	0	0	0	0	0	0	0	4.20528	0	5.05208	2.15878	9.89487	0	3.34814	0	0	0	0
LOCAL MARINE		1	SUM GIZZARD SHAD				6.3	106.802	33.3758	0.27549	3	2.93146	0	0	0	0	0	0	0	0	0	0	0	0	0	0	0	0	0	0	0	0	0	0	0	0	0	0	0	0	0	0	0	0	0	0	0	0	0
LOCAL MARINE	Seq_33	1	weakfish	167	CACCGCGGTTATACGAGAGGCCCAAGTAGATAGTCAACGGCGTAAAGAGTGGTTAGAAGAAACCCGTTACTAAAGCCGAACGCCCTCAAAGCTGTTATACGCACCCGAGGGTGAGAAGCCCACCCACGAAAGTGGCTTTACAACTTTGAACCCACGAAAGCTATGAC		48	106.487	33.2772	0.274677	10	0	0	0	0	0	0	0	0	33.0283	27.8474	0	0	0	7.65457	0	0	0	0	0	3.60948	0	0	0	0	0	0	0	0	9.56411	6.60807	5.97303	0	0	0	8.99269	0	0	2.38041
LOCAL MARINE	Seq_36	1	cunner	169	CACCGCGGTTATACGAGAGACCCAAGTTGATAAACACCGGCGTAAAGAGTGGTTAGGGCAAACTATTAAACTAAAGCCGAACGTCTTCAAAGCTGTTATACGCATACGAAGAACAGAAACACAACCACGAAAGTGGCTTTACCCCACCTGACCCCACGAGAGCTATGCC		1666	81.1999	25.375	0.20945	40	0.257884	0.569354	0.0964168	0.963569	0.322393	3.01457	0.186007	12.1646	5.56077	4.20722	0	2.0155	7.83678	8.30144	4.06852	1.96765	0.498917	0.230121	1.13425	2.44171	0	3.79204	0.83316	0.169642	0	3.01001	0	0.745842	0	0.078125	0.509375	0	1.32302	0.970714	0	0	0	0
LOCAL MARINE	Seq_34	1	winter flounder	168	CACCGCGGTTATACGAGAGGCCCAAGTTGACAAACAACGGCGTAAAGAGTGGTTAGGGAATTTACTAAACTAGAGCCGAACGCTCTCAAAGCTGTTATACGCACCCGAGAGTATGAAACCCAATTACGAAAGTAGCTCTACCTATCCTGAACCCACGAAAGCTAAGGA		29	79.8143	24.942	0.205876	7	20.336	0	0	0	0	0	0	12.0258	0	0	0	0	0	0	0	7.69542	0	0	0	0	0	0	0	0	0	6.18912	0	0	0	0	0	0	0	0	0	0	0	0
LOCAL MARINE	Seq_35	1	atlantic croaker	169	CACCGCGGTTATACGAGAGGCCCAAGTTGATAGTCAACGGCGTAAAGAGTGGTTAGAAGGAAAACCAACTACTAAAGCCGAACGCCTTCAGGGCTGTTATACGCACATGAAGGTGAGAAGCCCACCCACGAAAGTGGCTTTATATCCTTGAATCCACGAAAGCTATGGC		11	70.224	21.945	0.181138	6	0	0	0	0	0	0	0	0	0	0	0	0	0	0	0	0	0	0	0	0	0	0	0	0	0	0	0	0	5.35797	0	0	0	0	0	0	0	0	0
LOCAL MARINE	Seq_38	1	striped anchoy (or shortfinger anchovy)	171	CACCGCGGTTATACGAGAGACCCTAGTTGATAAAAGCGGCGTAAAGAGTGGTTATGGACTTTTTTTATTAAAGTGGAAAACCTCTCAAACTGTTATACGCACCCAGAAGTTGAAACCCCTTACACGAAAGTGACTTTATCTTCGCCCACCAGAACCCACGAAAGCTGAGAC		27	70.0437	21.8887	0.180673	10	0	0	0	0	0	0	0	10.1828	0	0	0	0	0	0	0	0	0	0	0	0	0	0	0	0	0	5.58036	2.85346	3.28488	3.96024	7.23958	11.5094	0	0	0	0	12.1702	0	0
LOCAL MARINE		1	SUM STURGEON				19.8	68.1527	21.2977	0.175796	8	0	6.16242	0	0	0	0	0	25.2255	8.69701	0	0	0	0	0	0	0	0	0	0	0	0	0	0	0	0	0	0	0	0	0	0	0	0	0	2.96016	0	0	0
LOCAL MARINE	Seq_45	1	butterfish	166	CACCGCGGTTATACGAGAGGCCCGAGTTGATAGACATCGGCGTAAAGAGTGGTTAAGGAAAGCTGAAACTAAAGCCGAACACCTTAAGAGCAGTTATACGCCTACTAAGGTACGAAGCCCCACCACGAAAGTGGCTTTATAACCCTGACCCCACGAAAGCTATGAT		17	54.1892	16.9341	0.139777	8	0	0	6.30215	0	0	0	0	0	0	0	0	0	0	0	0	0	0	4.48736	0	0	0	0	0	0	7.38191	0	0	0	0	15.9635	0	0	0	0	0	7.48938	0	0
LOCAL MARINE	Seq_40	1	hogchoker	173	CGCCGCGGTTACACGAGAGGTCCAAGTTGATAAACAACGGCGTAAAGGGTGGTTAAGGATAAGAATTAAACTAAAGCCGAACGATTCACAGAGTCATTTTCAAGCTAACGAGAACATGAAGCCCCATCACGAAAGTAGCTTTAACACAACCCTGAAGCCACGAAAGCTAAGAA		19	52.47	16.3969	0.135343	7	0	0	0	0	0	0	11.4061	0	15.1728	0	0	0	5.73121	0	0	0	0	3.76159	0	0	0	0	0	0	0	0	0	0	0	0	0	0	0	0	0	6.56993	0	0
LOCAL MARINE	Seq_52	1	mummichog	167	CACCGCGGTTAAACGAGAGGCTCAAGTTGATAGCCTTCGGCGTAAAGAGTGGTTAAGGGGAAACTAAACTAGAGTCGAATTTTCTCATGGCTGTTATACGCACCCGAGAACATGAAGCCCAAGCACGAAAGTAACTTTAAATATCCTGACCCCACGAAAGCTGTGAA		19	40.9184	12.787	0.105547	10	0	0	0	0	0	0	0	0	0	0	0	3.36047	0	0	0	0	2.75997	0	0	0	8.36232	0	0	5.32415	0	0	0	0	4.93089	1.28906	0	2.59578	0	3.84995	0	0	0	6.09385
LOCAL MARINE	Seq_61	1	grubby	168	CACCGCGGTTATACGAGAGGCCCAAGTTGACAAACACCGGCGTAAAGCGTGGTTAAGTAAAAACTCACACTAAAGCCAAACATCTTCCAGGCTGTTATACGCAACCGAAGACAGGAAGTTCAACCACGAAAGTGGCTTTATCTAATCTGAACCCACGAAAGCTAAGGA		5.7	28.0574	8.76794	0.0723723	3	0	0	0	0	0	0	0	0	0	0	0	0	0	0	0	0	0	0	0	18.945	0	0	0	0	0	0	0	0	0	0	0	0	0	0	0	0	0	0
LOCAL MARINE	Seq_65	1	northern searobin	169	CACCGCGGTTATACGAGAGGCCCAAGTTGATAGTCATCGGCGTAAAGCGTGGTTTAAGTAAGAGATCCAAATAAAGCCGAAGGCCCTCAAAGCAGTTATACGCATTCGAGAGGCAGAAGTACAATAACGAAAGTGGCTTTAAACAACTTGACCCCACGAGAGCTATGGC		5.3	25.9149	8.09839	0.0668457	3	0	0	0	0	0	0	0	0	18.8253	0	4.14494	0	0	0	0	0	0	0	0	0	0	0	0	0	2.94464	0	0	0	0	0	0	0	0	0	0	0	0	0
LOCAL MARINE	Seq_117	1	seahorse h erectus	165	CACCGCGGTTATACGAGAGGCTCAAGATAATAGAAATCGGCGTAAAGAGTGGTTAAGTACTAAATAACTAAAGTTAAACATCTTCCAGGCTGTTATACGCACCCGAAGATATGAAACTCATTTACGAAAGTGACTTTATATAACTGAACCCACGAAAGCTATGAA		6.9	25.5625	7.98828	0.0659368	3	0	0	0	0	0	0	0	0	0	0	0	0	0	0	17.4251	3.80054	0	4.3369	0	0	0	0	0	0	0	0	0	0	0	0	0	0	0	0	0	0	0	0
LOCAL MARINE	Seq_50	1	windowpane	168	CACCGCGGTTATACGAGAGGCCCAAGTTGACAGACAACGGCGTAAAGGGTGGTTAGGGATTACAATAAACTAAAGCTAAACAACCTCAAATCTGTTATAAGTACTCGAGAGTTTGAAACCCAACTACGAAAGTGGCTTTAATTAACCTGAACCCACGAAAGCTAAGAA		16.9	23.3043	7.2826	0.060112	5	0	0	0	0	0	2.35883	5.30996	0	0	0	0	0	0	4.97278	0	0	0	0	0	0	0	0	0	0	0	0	0	0	0	0	0	0	0	0	0	0	0	0
LOCAL MARINE	Seq_86	1	hickory shad	172	CACCGCGGTTATACGAGAGGCCCTAGTTGATTTACTCGGCGTAAAGAGTGGTTATGGAGAATGAAACACTAAAGCCGAAGACCCCTTAGGCCGTCATACGCACCTAGGGGCTCGAATTATAAACACGAAAGTAGCTTTACCCCTTCCCACCAGAACCCACGACAGCTGGGAC			17.1445	5.35765	0.0442231	1	0	0	0	0	0	0	0	0	0	0	0	0	0	0	0	0	0	0	0	0	0	0	0	0	0	0	0	0	0	0	0	0	0	0	0	0	0	0
LOCAL MARINE	Seq_116	1	smallmouth flounder	168	CACCGCGGTTATACGAGAGGCCCAAGTTGATAGACAGCGGCGTAAAGAGTGGTTAGGGAGAACGCCAAACTAAAGTCGAACGCTTCCACAGCTGTTATACGCACCCGAAAACATGAAGCCCAACTACGAAAGTGACTTTAAGAAACCTGAACCCACGAAAGCTAGGGA		6	15.2708	4.77212	0.03939	5	0	0	0	0	0	0	0	0	0	0	0	0	0	0	0	0	0	0	0	0	0	0	0	0	0	0	0	0	0	0	4.63289	0	1.72242	0	0	0	0	0
LOCAL MARINE			SUM NORTHERN, AMERICAN SAND LANCE				18.2	19.6183	6.13071	0.0506041	2	0	0	0	0	0	0	0	0	0	0	0	0	0	0	0	0	0	0	0	0	0	0	0	0	0	0	0	0	0	0	0	0	0	0	0	0	0	0
LOCAL MARINE	Seq_110	1	flathead grey mullet	170	CACCGCGGTTATACGAAAGACCCAAACTGATAGATGCCGGCGTAAAGAGTGGTTAAGTATCTTGATAGAACTAAAGCCGAACGCCCTCAAGACCGTCATACGTTTCCGAAGGTATGAAGCCCAACTACGAAAGTAACTTTAACTGTATCCGACTCCACGAAAGCTGTGAA		1.7	13.4777	4.21179	0.034765	3	0	0	0	0	0	0	0	0	0	0	0	0	0	0	0	0	0	0	0	0	4.78994	0	0	0	0	0	0	0	0	0	0	0	0	0	0	0	0	0
LOCAL MARINE	Seq_81	1	mackerel100	168	CACCGCGGTTATACGATAGGCCCAAGTTGACAGACCCCGGCGTAAAGCGTGGTTAGGGAAAATTTAAAACTAAAGCCGAACACCTTCAGGGCAGTCATACGCTTCCGAAGGCACGAAGCCCCTCCACGAAAGTGGCTTTACTACCCCCGACCCCACGAAAGCTAGGAC		2.2	11.6118	3.6287	0.029952	2	0	0	0	0	0	0	0	0	0	0	0	0	0	0	0	0	0	0	0	0	0	0	0	0	0	0	0	0	0	0	0	0	0	0	0	0	0	0
LOCAL MARINE	Seq_139	1	four-beard rockling Enchelyopus cimbrius100	169	CACCGCGGTTATACGAGAGGCCCAAGTTGATTAAATGCGGCGTAAAGAGTGGTTATGAAAATTAAACAATAAGGTCGAATATCCTCAGAGCAGTTATACGCATCCGAGGTCACGAAGCACAGTCACGAAAGTAGCCCTACTATAATTCTGACCCCACGAAAACCATAGA			8.45877	2.64337	0.0218189	2	0	4.03237	4.42641	0	0	0	0	0	0	0	0	0	0	0	0	0	0	0	0	0	0	0	0	0	0	0	0	0	0	0	0	0	0	0	0	0	0	0
LOCAL MARINE	Seq_151	1	naked goby gobiosoma bosc100	167	CACCGCGGTTATACGAGAGGCCCAAGTTGACGTCACACGGCGTAAAGAGTGGTTAATGAATTACTACACTAAAGTCGAACACCTTCCAGGCTGTTATACGCTCCTGAAAACAGGAAGCTCTTCCACGAAAGTGACTTTAATATACATGACCCCACGAAAACTAGGAA		7.7	7.97343	2.4917	0.020567	2	0	0	0	0	0	0	0	0	0	0	0	0	0	0	0	0	0	0	0	0	0	4.83095	0	0	0	0	0	0	0	0	0	0	0	3.14248	0	0	0	0
LOCAL MARINE	Seq_189	1	northern sennet100	170	CACCGCGGTTATACGAGAGGTCCAAGTTGATAGTTCGCGGCGTAAAGCGTGGTTAGAGGTGTACACTACACTAAAGCCGAAGGCTCTCAAGGCTGTTTAACGCATACCGAGAGTATGAAGTCCAGTTACGAAAGTAGCTTTAAATTACCTGAACCCACGAAAGCTGAGAA			7.0935	2.21672	0.0182972	1	0	0	0	0	0	0	0	0	0	0	0	0	0	0	0	0	0	0	0	7.0935	0	0	0	0	0	0	0	0	0	0	0	0	0	0	0	0	0	0
LOCAL MARINE	Seq_193	1	striped cusk eel100	177	CACCGCGGTTATACGAATAAGGCACAAGTTAATAGACCAACGGCGTAAAGCGTGGTTAGAGACTACCTCAAAATAAAGTCGAAAGCCTTTTGGGCCGTTCCAAGTGTACAAAGGCATGAAGCTCCACTACGAAAGTGACTTTACAACAAAGACCCTTGAATCCACGAAAGCTTAGGT		2.1	6.5847	2.05772	0.0169848	1	0	0	0	0	0	6.5847	0	0	0	0	0	0	0	0	0	0	0	0	0	0	0	0	0	0	0	0	0	0	0	0	0	0	0	0	0	0	0	0
LOCAL MARINE	Seq_123	1	caranx hippos, latus	168	CACCGCGGTTATACGAGAGGCTCAAGTTGACAGACAACGGCGTAAAGCGTGGTTAAGGAAAACATACAACTAAAGCGGAACCTCCTCCTAGCTGTTATACGCTTCCGAGGAAGTGAACTCCAACTACGAAAGTGGCTTTACCTAACCTGAACCCACGAAAGCTAAGAA		3.3	4.9214	1.53794	0.0126944	1	0	0	0	0	0	0	0	0	0	0	0	0	0	0	0	0	0	0	0	0	0	0	0	0	0	0	0	0	0	0	0	0	0	0	0	0	0	0
LOCAL MARINE	Seq_360	1	rough silverside100	167	CACCGCGGTTATACGAGAGGCCCAAGTTGATGGCCAACGGCGTAAAGAGTGGTTAAGGGTAACCCAAAATAAAGTCGAACGCCCTCAGAGCTGTTATACGCTCCCGAAGGTAAGAAGCCCCCCTACGAAAGTGACTTTACCCCACCTGACCCCACGAAAGCTGTGAA		0.8	4.8504	1.51575	0.0125113	1	0	0	0	0	0	0	0	0	0	0	0	0	0	0	0	0	0	0	0	0	0	0	0	0	0	0	0	0	0	0	0	0	0	0	0	0	4.8504	0
LOCAL MARINE	Seq_272	1	northern puffer100	171	CACCGCGGTTATACGAGAGGTCCAAGTTGTTAGCCTCCGGCGTAAAGAGTGGTTAAAGTACAAGACATAAAACTGAGGTCGAACACCTTCAAGGCAGTTATACGCTCCCGAAGGCATGAAGCACAATCACGAAAGTAGCCTCACCCCACTTGAACCCACGAAAGCTAAGAC		1.7	4.83025	1.50945	0.0124593	1	0	0	0	0	0	0	0	0	0	0	0	0	0	0	0	0	0	0	0	0	0	0	0	0	0	0	0	0	0	0	0	0	4.83025	0	0	0	0	0
LOCAL MARINE	Seq_295	1	atlantic thread herring100	175	CACCGCGGTTATACGAGAGACCCGAGTTGATAAACCCGGCGTAAAGAGTGGTTATGGATGAACCCCCTCCACTAAAGCTAAAGACCCCCTAGGCTGTTATACGCACCTGGGGGCTCGAACCACCTATACGAAAGTAGCTTTATCTCCTTCCACCAGAACCCACGACAGCTGGGGC		4.1	4.1313	1.29103	0.0106564	1	0	0	0	0	0	0	0	0	0	0	0	0	0	0	0	0	0	0	0	0	0	0	0	0	0	0	0	0	0	0	0	0	4.1313	0	0	0	0	0
LOCAL MARINE	Seq_118	1	orange filefish	169	CACCGCGGTTATACGAGAGGCCCAAGCTGATAGACATCGGCGTAAAGAGTGGTTAAGAGAATCAACATAATTAAAGTCGAATGCTTTCAGAGCTGTTATACGCATACGAAAGCTAGAAGTCCAACAACGAAGGTGACTTTACAACTTCTGAACCCACGAAAGCTAAGGC		0.8	3.70148	1.15671	0.00954772	1	0	0	0	0	0	0	0	0	0	0	0	0	0	0	0	0	0	0	0	0	0	0	0	0	0	0	0	0	0	0	0	0	0	0	0	0	0	0
LOCAL MARINE	Seq_222	1	sheepshead archosargus probatocephalus100	169	CACCGCGGTTATACGGGAGGCCCAAGTTGTTGGAAGTCGGCGTAAAGGGTGGTTAAGAGCAGACTCAAAATTAAAGTCGAACGCCTTCCGAGCTGTTATACGCATCCGAAGGTAAGAAGCTCAATTACGAAAGTAGCTTTATATTTTCTGAACCCACGAAAGCTAAGAC			3.63233	1.1351	0.00936936	1	0	0	0	0	0	0	0	0	0	0	0	0	0	0	0	0	0	0	0	0	0	0	0	0	0	0	0	0	0	0	3.63233	0	0	0	0	0	0	0
LOCAL MARINE	Seq_267	1	white mullet mugil curema100; also cobia rachycentron canadum100	169	CACCGCGGTTATACGAGAGGCCCAAGTTGATAGACGCCGGCGCAAAGAGTGGTTAGGTAACCTGACAAACTAAAGCCGAACGCCCCCAAGACTGTTATACGTGCTCGGAGGTATGAAGCCCAACTACGAAAGTGGCTTTAACTATGTCTGAACCCACGAAAGCTGTGAA			3.39941	1.06232	0.00876856	1	0	0	0	0	0	0	0	0	0	0	0	0	0	0	0	0	0	0	0	0	0	0	0	0	0	0	0	0	0	0	0	0	0	0	0	0	0	0
LOCAL MARINE	Seq_237	1	witch; right eye flounder glyptocephalus cynoglossus99	168	CACCGCGGTTATACGAGAGGCCCAAGTTGACAAACAACGGCGTAAAGAGTGGTTAGGGGATTTACTAAACTAGAGCCGAACGCTTTCAAAGCTGTTATGCGCACCCGAGAGTATGAAACCCAATTACGAAAGTAGCTCTACCTGTCCTGAACCCACGAAAGCTAAGAA			2.76701	0.864691	0.00713733	1	0	0	0	0	0	0	0	0	0	0	0	0	0	0	0	0	0	0	0	0	0	0	0	0	0	0	0	0	0	0	0	0	0	0	0	0	0	0
LOCAL MARINE	Seq_303	1	Atlantic cod Gadus morhua100	168	CACCGCGGTTATACGAGAGGCCCAAATTGATGAAAAACGGCGTAAAGCGTGGTTAAGAAAAAAGAGAAAATATGGCCGAACAGCTTCAAAGCAGTTATACGCATCCGAAGTCACGAAGAACAATCACGAAAGTTGCCCTAAAACCTCCGATTCCACGAAAGCCATAAA			2.60556	0.814238	0.00672088	1	0	0	0	0	0	0	0	0	0	0	0	0	0	0	0	0	0	0	0	0	0	0	0	0	0	0	0	0	0	0	0	0	0	0	0	0	0	0
LOCAL MARINE	Seq_206	1	atlantic needlefish100	168	CACCGCGGTTAGACGAAAGGCCTAAGTTGATAACCATCGGCGTAAAGAGTGGTTAAGGAAAACTTAAAACTAAAGCCGAATGTTCACAGGGCTGTTATACGCTTCCGAGAATAAGAAGCTCCTCCACGAAAGTGGCTTTAATATACCCGACTCCACGTAAGCTATGAA		0.4	2.27674	0.711482	0.00587271	1	0	0	0	0	0	0	0	0	0	0	0	0	0	0	0	0	0	0	0	0	0	0	0	0	0	0	0	0	0	0	0	0	0	0	0	0	0	0
LOCAL MARINE	Seq_316	1	red porgy pagrus pagrus100	169	CACCGCGGTTATACGGGAGGCCCAAGTTGTTAGAAATCGGCGTAAAGGGTGGTTAAGAACAAGCTTAAAATTAAAGCCGAACGCCTTCTAGGCTGTTATACGCATCCGAAGGTAAGAAGCCCAATCACGAAAGTAGCTTTATATTTTCTGACCCCACGAAAGCTAAGAT			1.4804	0.462627	0.00381861	1	0	0	0	0	0	0	0	0	0	0	0	0	0	0	0	0	0	0	0	0	0	0	0	0	0	0	0	0	0	0	0	0	0	0	0	0	0	0
LOCAL MARINE	Seq_284	1	striped searobin100	170	CACCGCGGTTATACGAGAGGCCCAAGTTGATAGCCACCGGCGTAAAGCGTGGTTTAAGTAAGACAGTCTAATAAAGCCGAAGACCCTCAGAGCAGTTATACGCATTAGAGAGGCAGGAAGCCCAACAACGAAAGTGGCTTTAAACTTCTTGACCCCACGAGAGCTATGAT		11.9	1.22083	0.381509	0.00314905	2	0	0	0	0	0	0	0	0	0	0	0	0.0348837	0	0	0	0	0	0	0	0	0	0	0	0	0	0	0	0	0	0	0	0	0	0	0	0	0	0
LOCAL MARINE	Seq_383	1	channel catfish ictalurus punctatus	170	CACCGCGGTTATACGAAAGACCCTAGTTGCTAGCCACGGCGTAAAGGGTGGTTAAGGACAACAATGAATAAAGCTAAAGACCCCCTGGGCCGTCATACGCATTTCGGGGGCACGAAACCCTAACACGAAAGTAGCTTTAAAAACACACCTGACCCCACGAAAGCTAAGAA		9	0.933814	0.291817	0.00240871	1	0	0	0	0	0	0	0	0	0	0	0	0	0	0	0	0	0	0	0	0	0	0	0	0	0	0	0	0	0	0	0	0	0	0	0	0	0	0
NON-LOCAL	Seq_31	1.3	european sea bass	171	CACCGCGGTTAAACGGGAGGCTCAAGTTGATAGACACCGGCGTAAAGCGTGGTTAAGGACCCAACTTTTACACTAAAGCCGAACGCTACCAGAGCAGTGATACGCACCGAGAGTAAGAAGATCAATTACGAAAGTAGCTTTATTTAAACCTGACCCCACGAAAGCTAAGGC			94.3392	29.481		8	0	0	0	0	0	0	0	0	0	0	0	0	0	0	0	0	0	0	0	0	0	5.70661	0	0	6.08221	0	0	0	0	0	0	0	0	0	0	0	0	0
NON-LOCAL	Seq_43	1.3	atlantic salmon	169	CACCGCGGTTATACGAGAGGCCCTAGTTGATAACTACCGGCGTAAAGAGTGGTTACGGAAAAATATTTAATAAAGCCGAACACCCCCTCAGCCGTCATACGCACCTGGGGGCACGAAGATCTACTACGAAAGCAGCTTTAATTATACCTGAACCCACGACAGCTACGAC			55.3041	17.2825		12	0	0	0	0	0	1.00182	0	0	0	4.89079	0	0	0	0	0	0	0	0	0	0	0	3.88109	0	0	0	0	4.08689	0	0	0	0	0	0	0	0	0	0	6.95079
NON-LOCAL	Seq_79	1	yellowtail snapper	169	CACCGCGGTTATACGAGAGACCCAAGTTGTTAGACACCGGCGTAAAGAGTGGTTAAGATACCCCCCCCAACTAAAGCCGAACGCCCTCAGAGCTGTTATACGCATCCGAAGGTAAGAAGCCCAACCACGAAGGTGGCTTTATATTGTCCGAATCCACGAAAGCTATGAC			19.5021	6.09441		1	0	0	0	0	0	0	0	0	0	0	0	0	0	0	0	0	0	0	0	0	0	0	0	0	0	0	0	0	0	0	0	0	0	0	0	0	0	0
NON-LOCAL	Seq_92	1	crested blenny hypleurochilus geminatus100	166	CACCGCGGTTATACGAGAGGCCCAAGCTGACAGCCCTTCGGCGTAAAGCGTGGTTAAAAAAAGATAAACTAAAGCCGAATGCTCCCTAAGCTGTTATACGCTCTCGAGAGTTAGAAGCCCTTTTTCGAAAGTAGCTTTATTATGTTGAATCCACGAAAGCTAAGAC			17.3499	5.42185		3	0	0	0	0	0	0	0	0	0	0	0	0	0	0	0	0	0	0	0	0	0	0	0	0	0	0	0	2.80881	0	0	0	0	0	0	0	0	0	0
NON-LOCAL	Seq_83	1.3	Salvelinus sp100	169	CACCGCGGTTATACGAGAGGCCCTAGTTGATAACTACCGGCGTAAAGAGTGGTTACGGAAAAATGTTTAATAAAGCCGAACACCCCCTCAGCCGTCATACGCACCTGGGGGCACGAAGACCTACTGCGAAAGCAGCTTTAATTGTACCCGAACCCACGACAGCTACGAC			13.9432	4.35724		3	0	0	0	0	3.1917	0	0	0	0	0	0	0	0	0	0	0	0	0	0	0	0	0	0	0	0	0	0	0	0	0	0	0	0	0	0	0	0	0
NON-LOCAL	Seq_74	1.3	salmon100	169	CACCGCGGTTATACGAGAGGCCCTAGTTGATAACTACCGGCGTAAAGAGTGGTTACGGAAAAATATTTAATAAAGCCGAACACCCCCTCAGCCGTCATACGCACCTGGGGACACGAAGACCTACTACGAAAGCAGCTTTAATTGTACCTGAACCCACGACAGCTACGAC			13.7947	4.31084		3	0	0	0	0	0	0	0	0	0	0	0	0	0	0	0	0	0	0	0	0	0	0	0	0	0	0	0	0	0	0	0	0	0	0	0	0	0	0
NON-LOCAL	Seq_104	1.3	king mackerel	168	CACCGCGGTTATACGAGAGGCCCAAGTTGACAAACACCGGCGTAAAGCGTGGTTAAGGAACCCCTAAAACTAAAGCCGAACACCTTCAGAGCAGTTATACGTATCCGAAGGCACGAAGCCCCACCACGAAAGTGGCTTTATGACCCCTGACCCCACGAAAGCTAGGAC			13.43	4.19686		1	0	0	0	0	0	0	0	0	0	0	0	0	0	0	0	0	0	0	0	0	0	0	0	0	0	0	0	0	0	0	0	0	0	0	0	0	0	0
NON-LOCAL	Seq_53	1.3	tire track el Mastacembelus favus99	168	CACCGCGGTTATACGAGAGACTCAAGTTGACAGACTACGGCGTAAAGAGTGGTTAAGAACATTCCAAAATAAAGTCGAATGCTTTCTAAGCTGTCATACGCACCTGAAAGTAAGAAGCCCAGACACGAAGGTAACTTTACAAAATTCTGACCCCACGAAAGCTAGGCC			12.3752	3.86724		1	0	0	0	0	0	0	0	0	0	0	0	0	0	0	0	0	0	0	0	0	0	0	0	0	0	0	0	0	0	0	0	0	0	0	0	0	0	0
NON-LOCAL	Seq_73	1.3	salmon99	167	CACCGCGGTTATACGAGAGGCCCTAGTTGATAACTACCGGCGTAAAGAGGTTACGGAAAAATATTTAATAAAGCCGAACACCCCCTCAGCCGTCATACGCACCTGGGGGCACGAAGATCTACTACGAAAGCAGCTTTAATTATACCTGAACCCACGACAGCTACGAC			10.3341	3.22941		1	0	0	0	0	0	0	0	0	0	0	0	0	0	0	0	0	0	0	0	0	0	0	0	0	0	0	0	0	0	0	0	0	0	0	0	0	0	0
NON-LOCAL	Seq_135	1.3	thunnus thynnus100	167	CACCGCGGTTATACGAGAGGCCCAAGTTGACAGACACCGGCGTAAAGCGTGGTTAAGGTACACGAAAACTAAAGCCGAACACCTTCAGGGCAGTTATACGCATCCGAAGGCACGAAGCCCCACCACGAAAGTGGCTTTATAAACCCTGACTCCACGAAAGCTATGAC			9.46319	2.95725		1	0	0	0	0	0	0	0	0	0	0	0	0	0	0	0	0	0	0	0	0	0	0	0	0	0	0	0	0	0	0	0	0	0	0	0	0	0	0
NON-LOCAL	Seq_82	1.3	whiting merlangius merlangius or haddock melanogrammus aeglefinus100	169	CACCGCGGTTATACGAGAGGCTCAAATTGATGAAAAACGGCGTAAAGCGTGGTTAAGAAAACAAGAGAAAATATGGCCGAACAGCTTCAAAGCAGTTATACGCATCCGAAGTCACGAAGAACAATCACGAAAGTTGCCTTAAAACCTCTGATTCCACGAAAGCCATAAA			9.17846	2.86827		1	0	0	0	0	0	0	0	0	0	0	0	0	0	0	0	0	0	0	0	0	0	0	0	0	0	0	0	0	0	0	0	0	0	0	0	0	0	0
NON-LOCAL	Seq_100	1.3	senegalese sole99	167	CACCGCGGTGAGACGAGAGGCTCAAGTTGACAAACACGGCACAAAGCGTGGTTAAGGACCCTTACAGACTAAAGTTAAACGCTTCCAAAGCTGTTATACGCATTCGGAAGTATGAAATTCAACAACGAAAGTAGCTTTAACACCCCTGAACCCACGAAAGCTAAGAA			8.82969	2.75928		2	0	0	0	0	0	0	0	0	0	0	0	0	0	0	0	0	0	0	0	0	0	0	0	0	0	0	0	0	0	0	0	0	0	0	0	0	0	0
NON-LOCAL	Seq_152	1.3	tuna multiple Thunnus species	167	CACCGCGGTTATACGAGAGGCCCAAGTTGACAGACACCGGCGTAAAGCGTGGTTAAGGTACACGAAAACTAAAGCCGAACACCTTCAGGGCAGTTATACGCATCCGAAGGCACGAAGCCCCACCACGAAAGTGGCTTTATGAACCCTGACCCCACGAAAGCTATGAC			8.61698	2.69281		2	0	0	0	0	0	5.33698	0	0	0	0	0	0	0	0	0	0	0	0	0	0	0	3.28	0	0	0	0	0	0	0	0	0	0	0	0	0	0	0	0
NON-LOCAL	Seq_121	1.3	gilthead seabream sparus aurata100	169	CACCGCGGTTATACGGGAGGCCCAAGTTGTTAGAAGTCGGCGTAAAGGGTGGTTAAGAACAAGCTTAAAATTAAAGCCGAACACCTTCCGAGCTGTTATACGCATCCGAAGGTAAGAAGCTCAATTACGAAAGTAGCTTTATAATTTCTGAACCCACGAAAGCTAGGAC			7.8772	2.46163		2	0	0	0	0	0	0	0	0	0	0	0	0	0	0	0	0	0	0	0	0	0	0	0	0	0	0	0	0	0	0	0	0	0	0	0	0	0	0
NON-LOCAL	Seq_89	1.3	Coney Cephalopholis fulva100	168	TACCGCGGTTATACGAGAGGCCCAAGTTGATAGGCATCGGCGTAAAGAGTGGTTAAGGTTAAATAAATACTAAAGCTGAACACTTACAAAGCTGTTATACGCTCCCGAAAGTAAGAAGAACAACTACGAAAGTGGCCTTATTATACCTGAACCCACGAAAGCCAAGGC			7.28648	2.27702		2	0	0	0	0	0	0	0	0	0	0	0	0	0	0	0	0	0	0	0	0	0	0	0	0	0	0	0	0	0	0	0	0	0	0	0	0	0	0
NON-LOCAL	Seq_124	1.3	tilapia oreochromis sp	167	CACCGCGGTTATACGAGAGGCTCAAGTTGACAGACATCGGCGTAAAGAGTGGTTAGGAAGTTTTTGAAACTAAAGCCGAACGCCCTCAGAACTGTTATACGTACCCGAGGGTAAGAAGCCCCACTACGAAAGTGGCTTTATATCTCCGACCCCACGAAAGCTGCGAA			7.1515	2.23484		2	0	0	0	0	0	0	0	0	0	0	0	0	0	0	0	0	0	0	0	0	0	0	0	0	0	0	0	0	0	0	0	0	0	0	0	0	0	0
NON-LOCAL	Seq_95	1.3	red snapper100	169	CACCGCGGTTATACGAGAGACCCAAGTTGTTAGACACCGGCGTAAAGAGTGGTTAAGATACCCCCCCCAACTAAAGCCGAACGCCCTCAGAGCTGTTATACGCATCCGAAGGTAAGAAGCCCGACCACGAAAGTGGCTTTATATTGTCCGAACCCACGAAAGCTATGAC			7.07547	2.21108		1	0	0	0	0	0	0	0	0	0	0	0	0	0	0	0	0	0	0	0	0	0	0	0	0	0	0	0	0	0	0	0	0	0	0	0	0	0	0
NON-LOCAL	Seq_170	1.3	red snapper100	170	CACCGCGGTTATACGAGAGACCCAAGTTGTTAGACACCGGCGTAAAGAGTGGTTAAGATACCCCCCCCCAACTAAAGCCGAACGCCCTCAGAGCTGTTATACGCATCCGAAGGTAAGAAGCCCGACCACGAAAGTGGCTTTATATTGTCCGAACCCACGAAAGCTATGAC			7.01999	2.19375		1	0	0	0	0	0	0	0	0	0	0	0	0	0	0	0	0	0	0	0	0	0	0	0	0	0	0	0	0	0	0	0	0	0	0	0	0	0	0
NON-LOCAL	Seq_183	1.3	Asian shad sp tenualosa ilisha reevesii100	171	CACCGCGGTTATACGAGAGGCCCAAACTGATTAAACTCGGCGTAAAGAGTGGTTATGGGAATAAGACACTAAAGCTGAAGGCCCCCTAAGCCGTTATACGCACTTGGTGACCCGAATCTCTAACACGAAAGTAGCTTTATTTTACCAACCAGAACCCACGACAGCTAGGCC			6.46783	2.0212		1	0	0	0	0	0	0	0	0	0	0	0	0	0	0	0	0	0	0	0	0	0	0	0	0	0	0	0	0	0	0	0	0	0	0	0	0	0	0
NON-LOCAL	Seq_184	1.3	florida pompano trachinotus carolinus100	168	CACCGCGGTTATACGAGTTGGCCCAAGTTGACAGACAACGGCGTAAAGAGTGGTTAAGGAAAATAAAAACTAAAGCCGAACACCTTCAAAGCTGTCATACGCTCCCGAAGATATGAAGCCCAACCACGAAAGTGACTTTACATAACCTGAACCCACGAAAGCTAAGAA			6.39243	1.99763		1	0	0	0	0	0	0	0	0	0	0	0	0	0	0	0	0	0	0	0	0	0	0	0	0	0	0	0	0	0	0	0	0	0	0	0	0	0	0
NON-LOCAL	Seq_186	1.3	tilapia oreochromis sp	167	CACCGCGGTTATACGAGAGGCTCAAGTTGACGGACATCGGCGTAAAGAGTGGTTAGGAAGTCTTTCAAACTAAAGCCGAACGCCCTCAGAACTGTTATACGTACCTGAGGGTAAGAAGCCCCCCTACGAAAGTGGCTTTATATCTCCGACCCCACGAAAGCTGCGAA			6.1517	1.92241		1	0	0	0	0	0	0	0	0	0	0	0	0	0	0	0	0	0	0	0	0	0	0	0	0	0	0	0	0	0	0	0	0	0	0	0	0	0	0
NON-LOCAL	Seq_167	1.3	vermillion snapper rhomboplites aurorubens100	170	CACCGCGGTTATACGAGAGACCCAAGTTGTTGGACACCGGCGTAAAGAGTGGTTAAGAGACCCCCCCCCAACTAAAGCCGAACACCCTCAGAGCTGTTATACGCATCCGAAGGTAAGAAGCCCAACCACGAAAGTGGCTTTATATTGTCCGAACCCACGAAAGCTATGAC			6.08784	1.90245		2	0	0	0	0	0	0	0	0	0	0	0	0	0	0	0	0	0	0	0	0	0	0	0	0	0	0	0	0	0	0	0	0	0	0	0	0	0	0
NON-LOCAL	Seq_190	1.3	tilapia oreochromis sp	167	CACCGCGGTTATACGAGAGGCTCAAGTTGACAGACATCGGCGTAAAGAGTGGTTAGGAAGTTTTTGAAACTAAAGCCGAACGCCCTCAGAACTGTTATACGTATCCGAGGGTAAGAAGCCCCACTACGAAAGTGGCTTTATATCTCCGACCCCACGAAAGCTGCGAA			5.94389	1.85746		1	0	0	0	0	0	0	0	0	0	0	0	0	0	0	0	0	0	0	0	0	0	0	0	0	0	0	0	0	0	0	0	0	0	0	0	0	0	0
NON-LOCAL	Seq_194	1.3	tilapia oreochromis sp	167	CACCGCGGTTATACGAGAGGCTCAAGTTGATAGACATCGGCGTAAAGAGTGGTTAGGAAGTCTTTTAAACTAAAGCCGAATACCCTCAGAACTGTTATACGTACCCGAGGGAAAGAAGCCCCACTACGAAAGTGGCTTTATATCTCCGACCCCACGAAAGCTGCGAA			5.80767	1.8149		1	0	0	0	0	0	0	0	0	0	0	0	0	0	0	0	0	0	0	0	0	0	0	0	0	0	0	0	0	0	0	0	0	0	0	0	0	0	0
NON-LOCAL	Seq_195	1.3	vermillion snapper rhomboplites aurorubens100	169	CACCGCGGTTATACGAGAGACCCAAGTTGTTGGACACCGGCGTAAAGAGTGGTTAAGAGACCCCCCCCAACTAAAGCCGAACACCCTCAGAGCTGTTATACGCATCCGAAGGTAAGAAGCCCAACCACGAAAGTGGCTTTATATTGTCCGAACCCACGAAAGCTATGAC			5.78309	1.80722		1	0	0	0	0	0	0	0	0	0	0	0	0	0	0	0	0	0	0	0	0	0	0	0	0	0	0	0	0	0	0	0	0	0	0	0	0	0	0
NON-LOCAL	Seq_204	1.3	Coho salmon oncorhynchus kisutch	169	CACCGCGGTTATACGAGAGGCCCTAGTTGATAACTACCGGCGTAAAGAGTGGTTATGGAAAGATATTTAATAAAGCCGAACACCCCCTCAGCCGTCATACGCACCTGGGAGCACGAAGACCTACCGCGAAAGCAGCTTTAATTACGCCTGACCCCACGACAGCTAAGAA			5.57831	1.74322		1	0	0	0	0	0	0	0	0	0	0	0	0	0	0	0	0	0	0	0	0	0	0	0	0	0	0	0	0	0	0	0	0	0	0	0	0	0	0
NON-LOCAL	Seq_143	1.3	pollock pollachius virens100	169	CACCGCGGTTATACGAGAGGCTCAAATTGATGAAAAACGGCGTAAAGCGTGGTTAAGAAAATAAGAGGAAATACGGCCGAACAACTTCAAAGCAGTTATACGCATCCGAAGTCACGAAGAACAATCACGAAAGTTGCCCTAAAATCTCCGATTCCACGAAAGCCATAAA			5.48347	1.71358		2	0	0	0	0	0	0	0	0	0	0	0	0	0	0	0	0	0	0	0	0	0	0	0	0	0	0	0	0	0	0	0	0	0	0	0	0	0	0
NON-LOCAL	Seq_144	1.3	rainbow trout100, other oncorhynchus100	169	CACCGCGGTTATACGAGAGGCCCTAGTTGATAACTACCGGCGTAAAGAGTGGTTATGGAAAAATATTTAATAAAGCCGAACACCCCCTCAGCCGTCATACGCACCTGGGAGCACGAAGACCTACTGCGAAAGCAGCTTTAACTATGCCTGACCCCACGACAGCTAAGAA			5.44072	1.70023		2	0	0	0	0	0	0	0	0	0	0	0	0	0	0	0	0	0	0	0	0	0	0	0	0	0	0	0	0	0	0	0	0	0	0	0	0	0	0
NON-LOCAL	Seq_200	1.3	atlantic salmon100	169	CACCGCGGTTATACGAGAGACCCTAGTTGATAACTACCGGCGTAAAGAGTGGTTACGGAAAAATATTTAATAAAGCCGAACACCCCCTCAGCCGTCATACGCACCTGGGGGCACGAAGATCTACTACGAAAGCAGCTTTAATTATACCTGAACCCACGACAGCTACGAC			5.27966	1.64989		2	0	0	0	0	0	0	0	0	0	0	0	0	0	0	0	0	0	0	0	0	0	3.42842	0	0	0	0	0	0	0	0	0	0	0	0	0	0	0	0
NON-LOCAL	Seq_120	1.3	ammodytes marinus,tobianus both european	168	CACCGCGGTTATACGAGAGGCCCAAGCTGATAGACCCCGGCGTAAAGAGTGGTTAAGATAAACTTAAAACTAAAGCCGAACACCCTCACAGCTGTTATACGCACCCGAGAGTAAGAAGCCCAACTACGAAAGTGGCTTTACAACCCCTGAACCCACGAAAGCTATGAC			4.67582	1.46119		1	0	0	0	0	0	0	0	0	0	0	0	0	0	0	0	0	0	0	0	0	0	0	0	0	0	0	0	0	0	0	0	0	0	0	0	0	0	0
NON-LOCAL	Seq_232	1.3	large yellow croaker larimichthys crocea100	167	CACCGCGGTTATACGAGAGGCCCAAGTCGATAGTCAACGGCGTAAAGAGTGGTTAGATGAGACCTATTACTAAAGCCGAACGCCTTCAAAGCTGTTATACGCACCCGAAGGTGAGAAGCCCGCCCACGAAAGTGGCTTTATAATCTTGAATCCACGAAAGCTATGAC			4.65818	1.45568		1	0	0	0	0	0	0	0	0	0	0	0	0	0	0	0	0	0	0	0	0	0	0	0	0	0	0	0	0	0	0	0	0	0	0	0	0	0	0
NON-LOCAL	Seq_157	1.3	pacific or atlantic halibut100	168	CACCGCGGTTATACGAGAGGCCCAAGTTGACAAACAACGGCGTAAAGAGTGGTTAGGGGATTTACTAAACTAGAGCCGAACGCTTTCAAAGCTGTTATACGCACCCGAAAGTATGAAACCCAATTACGAAAGTAGCTCTACTCATCCTGAACCCACGAAAGCTAAGAA			3.60452	1.12641		2	0	0	0	0	0	0	0	0	0	0	0	0	0	0	0	0	0	0	0	0	0	0	0	0	0	0	0	0	0	0	0	0	0	0	0	0	0	0
NON-LOCAL	Seq_270	1.3	pacific fat sleeper; dormitator latifrons99;maculatus97	166	CGCCGCGGTTATACGAGGGGCTCAAGTTGATAACTCCCGGCGTAAAGAGTGGTTAAGAGAAACAAAACTAGGGCCGAACATCTTCATAGCTGTCATACGCACCCGAAGAAATGAAGTACTACCACGAAAGTGGCTTTAAGATTTCTGAACCCACGAAAGCTAGGAT			3.35958	1.04987		1	0	0	0	0	0	0	0	0	0	0	0	0	0	0	0	0	0	0	0	0	0	0	0	0	0	0	0	0	0	0	0	0	0	0	0	0	0	0
NON-LOCAL	Seq_90	1.3	lutjanus guttatus99	169	CACCGCGGTTATACGAGAGACCCAAGTTGTTAGACACCGGCGTAAAGAGTGGTTAAGATACCTCCCCCAACTAAAGCCGAACGCCCTCAGAGCTGTTATACGCATCCGAAGGTATGAAGCCCAACCACGAAAGTGGCTTTATATTATCCGAACCCACGAAAGCTATGAC			3.09372	0.966788		1	0	0	0	0	0	0	0	0	0	0	0	0	0	0	0	0	0	0	0	0	0	0	0	0	0	0	0	0	0	0	0	0	0	0	0	0	0	0
NON-LOCAL	Seq_277	1.3	asian cyrpinid98 bangana98; labeo97	172	CACCGCGGTTAGACGAGAGGCCCTAGTTGATAATACAACGGCGTAAAGGGTGGTTAAGGACAAACAAAAATAAAGCCAAATGGCCCTTTGGCCGTCATACGCTCCTAGGCGTCCGAAGCCCTAACACGAAAGTAGCTTTAATAAACCCACCTGACCCCACGAAAGCTAAGAA			2.99222	0.935067		1	0	0	0	0	0	0	0	0	0	0	0	0	0	0	0	0	0	0	0	0	0	0	0	0	0	0	0	0	0	0	0	0	0	0	0	0	0	0
NON-LOCAL	Seq_290	1.3	spotted sea catfish arius maculatus96	174	CACCGCGGTTATACGAAAGACCCTAGTTGACAACTACGGCGTAAAGGGTGGTTAAGGAACATATAAGATAAAGCCAAAGACCCTCTAAGCCGTCATACGCACTCCGAAGGTACGAAGCCCTCACACGAAAGTAGCTTTAAACACATAAGCCCCTGACCCCACGAAAGCTAAGAA			2.93231	0.916346		1	0	0	0	0	0	0	0	0	0	0	0	0	0	0	0	0	0	0	0	0	0	0	0	0	0	0	0	0	0	0	0	0	0	0	0	0	0	0
NON-LOCAL	Seq_99	1.3	crested blenny hypleurochilus geminatus100	166	CACCGCGGTTATACGAGAGGCCCAAGCTGACAGCCCTTCGGCGTAAAGCGTGGTTAAAAGAAGATAAACTAAAGCCGAATGCTCCCTAAGCTGTTATACGCTCTCGAGAGTTAGAAGCCCTTTTTCGAAAGTAGCTTTATTATGTTGAATCCACGAAAGCTAAGAC			2.76538	0.864182		1	0	0	0	0	0	0	0	0	0	0	0	0	0	0	0	0	0	0	0	0	0	0	0	0	0	0	0	0	0	0	0	0	0	0	0	0	0	0
NON-LOCAL	Seq_320	1.3	offshore hake merluccius albidus100	169	CACCGCGGTTATACGAGCGGCCCAAGTTGATAAAAAACGGCGTAAAGCGTGGTTAAAAGAATACTAAAACTAGGGCCGAATAGCCTCAAAGCAGTTATACGCACTCGAGACCACGAAGTACAATTACGAAAGTAGCTCTACCCTACTTTGACTCCACGAAAACCATAAA			2.3403	0.731343		1	0	0	2.3403	0	0	0	0	0	0	0	0	0	0	0	0	0	0	0	0	0	0	0	0	0	0	0	0	0	0	0	0	0	0	0	0	0	0	0
NON-LOCAL	Seq_318	1.3	lujanus sp99	171	CACCGCGGTTATACGAGAGACCCAAGTTGTTAGACACCGGCGTAAAGAGTGGTTAAGATACCCCCCCCCCAACTAAAGCCGAACACCCTCAGAGCTGTTATACGCATCCGAAGGTAAGAAGCCCGACCACGAAAGTGGCTTTATATTGTCCGAACCCACGAAAGCTATGAC			2.20564	0.689264		1	0	0	0	0	0	0	0	0	0	0	0	0	0	0	0	0	0	0	0	0	0	0	0	0	0	0	0	0	0	0	0	0	0	0	0	0	0	0
NON-LOCAL	Seq_350	1.3	tilefish lopholatilus chamaeleonticeps100	168	CACCGCGGTTATACGAGAGACCCAAGTTGTTAAATCACGGCGTAAAGGGTGGTTAAGACACATCAAATAATAGAGCCGAATACTTACAAAGTTGTTATACACACACGAAACTAAGAAGCCCGATCACGAAAGTGGCTTTATAATATCTGAACCCACGTAAGCTATGAC			1.01744	0.317951		1	0	0	0	0	0	0	0	0	0	0	0	0	0	0	0	0	0	0	0	0	0	0	0	0	0	0	0	0	0	0	0	0	0	0	0	0	0	0
NON-LOCAL	Seq_370	1.3	golden pompano trachinotus blochii100 Asian	168	CACCGCGGTTATACGAGTTGGCCCAAGTTGACAGACAACGGCGTAAAGAGTGGTTAAGGAAAATAAAAACTAAAGCCGAACACCTTCAAAGCTGTCATACGCTCCCGAAGATATGAAGCCCAACCACGAAAGTGACTTTACACTACCTGAACCCACGAAAGCTAAGAA			0.780577	0.24393		1	0	0	0	0	0	0	0	0	0	0	0	0	0	0	0	0	0	0	0	0	0	0	0	0	0	0	0	0	0	0	0	0	0	0	0	0	0	0
NON-LOCAL	Seq_409	1.3	trichiurus lepturus100	168	CACCGCGGTGATACGAAAGGCTCAAGCTGACAGCCCACGGCGTAAAGCGTGGTTAGGGTATATTAAAAATTAAAGCCGAACACCCCTTAAGCCGTCAAAAGCTTATAGAGGCATGAAGCCCACTTACGAAAGTAGCTTTATACTTCCTGAACCCACGAAAGCTAAGAA			0.757046	0.236577		1	0	0	0	0	0	0	0	0	0	0	0	0	0	0	0	0	0	0	0	0	0	0	0	0	0	0	0	0	0	0	0	0	0	0	0	0	0	0
NON-LOCAL	Seq_377	1.3	pangasianodon hypophthalmus, pangasius bocourti100	172	CACCGCGGTTATACGAAAGACCCCAGTTGATAACTACGGCGTAAAGGGTGGTTAAGGGATATAAAAATAAAGCTAAAGACTCTCTAAGCCGTCATACGCACTCCGAGAGCACGAAACCCTGACACGAAAGTAGCTTTAAACAAACTTCACCTGACCCCACGAAAGCTAAGAA			0.683678	0.213649		1	0	0	0	0	0	0	0	0	0	0	0	0	0	0	0	0	0	0	0	0	0	0	0	0	0	0	0	0	0	0	0	0	0	0	0	0	0	0
NON-LOCAL	Seq_353	1.3	trichiurus lepturus99	168	CACCGCGGTGATACGAAAGGCTCAAGCTGACAGCCCACGGCGTAAAGCGTGGTTAGGGTATATTTTATATTAAAGCCGAACACCCCTTAAGCCGTCAAAAGCTTATAGAGGCATGAAGCCCACTTACGAAAGTAGCTTTATACTTCCTGAACCCACGAAAGCTAAGAA			0.59807	0.186897		1	0	0	0	0	0	0	0	0	0	0	0	0	0	0	0	0	0	0	0	0	0	0	0	0	0	0	0	0	0	0	0	0	0	0	0	0	0	0
NON-LOCAL	Seq_172	1.31	european sea bass99	171	CACCGCGGTTAAACGGGAGGCTCAAGTTGATAGACACCGGCGTAAAGCGTGGTTAAGGGCCCAACTTTTACACTAAAGCCGAACGCTACCAGAGCAGTGATACGCACCGAGAGTAAGAAGATCAATTACGAAAGTAGCTTTATTTAAACCTGACCCCACGAAAGCTAAGGC			9.54588	2.98309		3	0	0	0	2.24393	3.80424	0	0	0	0	0	0	0	0	0	0	0	0	0	0	0	0	0	0	0	0	0	0	0	0	0	0	0	0	0	0	0	0	0
NON-LOCAL	Seq_258	1.31	coney99	168	TACCGCGGTTATACGAGAGGCCCAAGTTGATAGGCATCGGCGTAAAGAGTGGTTAAGGTTAAATAAATACTAAAGCCGAACACTTACAAAGCTGTTATACGCTCCCGAAAGTAAGAAGAACAACTACGAAAGTGGCCTTATTATACCTGAACCCACGAAAGCCAAGGC			1.72268	0.538338		1	0	0	0	0	0	0	0	0	0	0	0	0	0	0	0	0	0	0	0	0	0	0	0	0	0	0	0	0	0	0	0	0	0	0	0	0	0	0
NON-LOCAL	Seq_361	1.31	european sea bass99	171	CACCGCGGTTAAACGGGAGGCTCAAGTTGATAGACACCGGCGTAAAGCGTGGTTAAGGACCCAACTTTTACACTAAAGCCGAACGCTATCAGAGCAGTGATACGCACCGAGAGTAAGAAGATCAATTACGAAAGTAGCTTTATTTAAACCTGACCCCACGAAAGCTAAGGC			1.37399	0.429373		1	0	0	0	0	0	0	0	0	0	0	0	0	0	0	0	0	0	0	0	0	0	0	0	0	0	0	0	0	0	0	0	0	0	0	0	0	0	0
FRESHWATER	Seq_55	1.4	common carp	172	CACCGCGGTTAGACGAGAGGCCCTAGTTGATATTACAACGGCGTAAAGGGTGGTTAAGGATAAACAAAAATAAAGTCAAATGGCCCCTTGGCCGTCATACGCTTCTAGGAGTCCGAAGCCCTAATACGAAAGTAACTTTAATAAACCCACCTGACCCCACGAAAGCTGAGAA			27.4633	8.58229		3	0	0	0	0	0	0	0	0	0	0	0	0	0	0	0	0	0	0	0	0	0	2.81991	0	0	0	0	0	0	0	0	0	0	0	0	0	0	0	0
FRESHWATER	Seq_49	1.4	guppy	169	CACCGCGGTTATACGAAAGGCTCAAGTTGATAATCTTCGGCGTAAAGAGTGGTTAAAAGACATCTTAAACTAAGGCTGAACCACCCCAAAGCTGTCATACGCTACTGGGAGTGTGAAATACAACCACGAAGGTGGCCTTAAATAATCTTGACCCCACGAAAGCTGTGAA			26.0363	8.13635		18	0	0	0	0	0	0	0	0.328205	0	0	0	0	0	0	0	0	0	0.168165	0	0	0	0	0	0	0	0	0	0	0.608273	0	0	0	0	1.6206	0	0	0	0
FRESHWATER	Seq_56	1.4	ictalurus furcatus, meridionalis100	170	CACCGCGGTTATACGAAAGACCCTAGTTGCTAGCCACGGCGTAAAGGGTGGTTAAGGACAACAACGAATAAAGCTAAAGACCCCCTGGGCCGTCATACGCATTTCGGGGGCACGAAACCCTAACACGAAAGTAGCTTTAAAAACACACCTGACCCCACGAAAGCTAAGAA			16.8733	5.2729		5	0	0	0	0	0	0	0	0	0	0	0	0	0	0	0	0	0	0	0	0	0	0	0	0	0	0	0	0	0	0	0	0	0.137294	0	0	0	0	0
FRESHWATER	Seq_63	1.4	buffalo fish Ictiobus sp	171	CACCGCGGTTATACGAGAGGCCCCAGTTGATAAACACGGCGTAAAGGGTGGTTAAGGGAGCATAAGAATAAAGCCGAAGGGCCCTTTGGCCGTTATACGCTTCTAGGTGTCCGAAGCCCAAACACGAAAGTAGCTTTAGTTAAGCCCACCTGACTCCACGAAAACTGAGAA			13.9337	4.35428		3	0	0	5.18021	0	0	0	0	0	0	0	0	0	0	0	0	0	0	0	0	0	0	0	0	0	0	0	0	0	0	0	0	0	0	0	0	0	0	0
FRESHWATER	Seq_67	1.4	rainbow trout100, other oncorhynchus99	170	CACCGCGGTTATACGAGAGGCCCTAGTTGATAACTACCGGCGTAAAGAGTGGTTATGGAAAAAATATTTAATAAAGCCGAACACCCCCTCAGCCGTCATACGCACCTGGGAGCACGAAGACCTACTGCGAAAGCAGCTTTAACTATGCCTGACCCCACGACAGCTAAGAA			11.7265	3.66454		4	0	0	0	0	0	0	0	0	0	0	0	0	0	0	0	0	0	0	0	0	0	0	0	0	0	0	0	0	0	0	0	0	0	0	0	0	0	0
FRESHWATER	Seq_130	1.4	buffalo fish Ictiobus sp99	171	CACCGCGGTTATACGAGAGGCCCCAGTTGATAAACACGGCGTAGAGGGTGGTTAAGGGAGCATAAGAATAAAGCCGAAGGGCCCTTTGGCCGTTATACGCTTCTAGGTGTCCGAAGCCCAAACACGAAAGTAGCTTTAGTTAAGCCCACCTGACTCCACGAAAACTGAGAA			10.1542	3.17317		1	0	0	0	0	0	0	0	0	0	0	0	0	0	0	0	0	0	0	0	0	0	0	0	0	0	0	0	0	0	0	0	0	0	0	0	0	0	0
FRESHWATER	Seq_153	1.4	freshwater drum100	168	CACCGCGGTTATACGAGAGGCCCAAGTCGATAGTCAACGGCGTAAAGAGTGGTTAGAAAGAACACTATTACTAAAGCCGAACGCCCTCAAAGCTGTTATACGCATCCGAGAGTGAGAAGCCCATCCACGAAAGTGGCTTTACAACCTTGAACCCACGAAAGCTATGGC			8.37846	2.61827		2	0	0	0	0	6.061	0	0	0	0	0	0	0	0	0	0	0	0	0	0	0	0	0	0	0	0	0	0	0	0	0	0	0	0	0	0	0	0	0
FRESHWATER	Seq_68	1.4	gambusia holbrooki, affinis 99	171	CACCGCGGTTATACGAGAGACCCAAGTTGATAAAATACGGCGTAAAGCGTGGTTAAAAGCCCCCACTAAACTAAGACTAAACCTTTCCAAAGCTGTTATACGCACCCGGAGATATGAAACTCAACTACGAAAGTGGCCTTAATTTCCCCTTGACCCCACGAAAGCTGCGAA			8.09928	2.53103		1	0	0	0	0	0	0	0	0	0	0	0	0	0	0	0	0	0	0	0	0	0	0	0	0	0	0	0	0	0	0	0	0	0	0	0	0	0	0
FRESHWATER	Seq_103	1.4	largemouth bass100	168	CACCGCGGTTATACGAGAGGCCCAAGTTGACAAACCCCGGCGTAAAGAGTGGTTAAGAAAAATTTAAAACTAAAGCCGAATGCCCTCAAAGCTGTTATACGTACCCGAAGGTAAGAAGCCCAATCACGAAAGTGGCTTTACATTTCCTGAACCCACGAAAGCTATGAA			6.57233	2.05385		1	0	0	0	0	0	0	0	0	0	0	0	0	0	0	0	0	0	0	0	0	0	0	0	0	0	0	0	0	0	0	0	0	0	0	0	0	0	0
FRESHWATER	Seq_108	1.4	largemouth bass100	168	CACCGCGGTTATACGAGAGGCCCAAGTTGACAAACCCCGGCGTAAAGAGTGGTTAAGAAAAATTTAAAACTAAAGCCGAATGCCCTCAAAGCTGTTATACGCACCCGAAGGTAAGAAGCCCAATCACGAAAGTGGCTTTACATTTCCTGAACCCACGAAAGCTATGAA			6.15712	1.9241		2	0.0368406	0	0	0	0	0	0	0	0	0	0	0	0	0	0	0	0	0	0	0	0	0	0	0	0	0	0	0	0	0	0	0	0	0	0	0	0	0
FRESHWATER	Seq_307	1.4	white bass morone chrysops100	170	CACCGCGGTTAAACGGGAGGCTCAAGTTGATAGACATCGGCGTAAAGCGTGGTTAAGGGCCAACTTTTCTACTAAAGCCGAACGCTTTTAGAGCAGTTATACGCACTGAGAGTAAGAAGATCAATTACGAAAGTAGCTTTATTCAAACCTGACCCCACGAAAGCTAAGGC			4.86814	1.52129		1	0	0	0	0	4.86814	0	0	0	0	0	0	0	0	0	0	0	0	0	0	0	0	0	0	0	0	0	0	0	0	0	0	0	0	0	0	0	0	0
FRESHWATER	Seq_264	1.4	white sucker100	171	CACCGCGGTTATACGAGAGGCCCTAGTTGATAAGCACGGCGTAAAGGGTGGTTAAGGGAGTACATAAATAAAGCCGAAGGGCCCTCTGGCCGTTATACGCTTCTAGGCGCCCGAAGCCCAAACACGAAAGTAGCTTTAATTTAGCCCACCTGACCCCACGAAAACTGAGAA			4.34588	1.35809		1	0	0	0	0	0	0	0	0	0	0	0	0	0	0	0	0	0	0	0	0	0	0	0	0	4.34588	0	0	0	0	0	0	0	0	0	0	0	0	0
FRESHWATER	Seq_109	1.4	bluegill	167	CACCGCGGTTATACGAGAGGCTCAAGTTGATGAACCCCGGCGTAAAGAGTGGTTAAGAGAGATCAAAACTAAAGCCGAATGCTTTCAAAGCTGTTATACGCTTCCGAAAGTAAGAAGCCCAATCACGAAAGTGGCTTTACTTTACCTGACCCCACGAAAGCTACGAC			3.95378	1.23556		1	0	0	0	0	0	0	0	0	0	0	0	0	0	0	0	0	0	0	0	0	0	0	0	0	0	0	0	0	0	0	0	0	0	0	0	0	0	0
FRESHWATER	Seq_308	1.4	whitefish sp coregonus sp	169	CACCGCGGTTATACGAGAGGCCCTAGTTGATAATCACCGGCGTAAAGAGTGGTTAGGAATTATATTTAATAAAGCCGAACACCCCCTTGGCTGTCATACGCACCTGGGGGCACGAAGCCCCACTGCGAAAGCAGCTTTAATCACCACCTGAACCCACGACAGCTATGAT			2.42459	0.757683		1	0	0	0	0	0	0	0	0	0	0	0	0	0	0	0	0	0	0	0	0	0	0	0	0	0	0	0	0	0	0	0	0	0	0	0	0	0	0
FRESHWATER	Seq_334	1.4	largemouth bass100	168	CACCGCGGTTATACGAGAGGCCCAAGTTGACAAACCCCGGCGTAAAGAGTGGTTAAGAAAAATTTAAAACTAAAGCCGAATGCCCTCAAAGCTGTTATACGCACCCGAAGGTAAGAAGCCCAATCACGAAAGTGGCTTTACATTTCCCGAACCCACGAAAGCTATGAA			1.78398	0.557493		1	0	0	0	0	0	0	0	0	0	0	0	0	0	0	0	0	0	0	0	0	0	0	0	0	0	0	0	0	0	0	0	0	0	0	0	0	0	0
FRESHWATER	Seq_411	1.4	yellow bullhead ameiurus natalis100	170	CACCGCGGTTATACGAAAGGCCCTAGTTGCTAGCCACGGCGTAAAGGGTGGTTAAGGACAATAATAAATAAAGCCAAAGATCCCCTAGGCCGTCATACGCATTCCGGGGGCACGAAGCCCTAACACGAAAGTAGCTTTAAAAATTTACCTGACCCCACGAAAGCTAAGAA			1.28517	0.401617		1	0	0	0	0	0	0	0	0	0	0	0	0	0	0	0	0	0	0	0	0	0	0	0	0	0	1.28517	0	0	0	0	0	0	0	0	0	0	0	0
FRESHWATER	Seq_434	1.4	fathead minnow pimephales promelas100	175	CACCGCGGTTAAACGAGAGGCCCTAGTTGATATTACAACGGCGTAAAGGGTGGTTAAGGACAGCAAATCAATAAAGTCGAATGGCCCTTTGGCTGTCATACGCTTCTAGGAGTCCGAAGTCCAATATACGAAAGTAACTTTAAGAATGCCCACCTGACCCCACGAAAGCTGAGAA			0.0645995	0.0201873		1	0	0	0	0	0	0	0	0	0	0	0	0	0	0	0	0	0	0	0	0	0	0	0	0	0	0	0	0	0	0	0	0	0	0	0	0	0	0
FRESHWATER	Seq_164	1.41	buffalo fish sp99	171	CACCGCGGTTATACGAGAGGCCCCAGTTGATAAACACGGCGTAAAGGGTGGTTAAGGGAGCACAAGAATAAAGCCGAAGGGCCCTTTGGCCGTTATACGCTTCTAGGTGTCCGAAGCCCAAACACGAAAGTAGCTTTAGTTAAGCCCACCTGACTCCACGAAAACTGAGAA			7.45413	2.32942		1	0	0	0	0	0	0	0	0	0	0	0	0	0	0	0	0	0	0	0	0	0	0	0	0	0	0	0	0	0	0	0	0	0	0	0	0	0	0
FRESHWATER	Seq_240	1.41	gambusia holbrooki, affinis 99	171	CACCGCGGTTATACGAGAGACCCAAGTTGATAAAATACGGCGTAAAGCGTGGTTAAAAGCCCCCACTAAACTAAGACTAAACCTTTCCAAAGCTGTTATACGCACCCGGAAATATGAAACTCAACTACGAAAGTGGCCTTAATTTCCCCTTGACCCCACGAAAGCTACGAA			2.72394	0.851233		1	0	0	0	0	0	0	0	0	0	0	0	0	0	0	0	0	0	0	0	0	0	0	0	0	0	0	0	0	0	0	0	0	0	0	0	0	0	0
FRESHWATER	Seq_244	1.41	freshwater drum99	168	CACCGCGGTTATACGAGAGGCCCAAGTCGATAGTCAACGGCGTAAAGAGTGGTTAGAAAGAACACTATTACTAAAGCCGAACGCCCTCAAAGCTGTTATACGCATCCGAGAGTGAGAAGCTCATCCACGAAAGTGGCTTTACAACCTTGAACCCACGAAAGCTATGGC			1.80696	0.564676		1	0	0	0	0	0	0	0	0	0	0	0	0	0	0	0	0	0	0	0	0	0	0	0	0	0	0	0	0	0	0	0	0	0	0	0	0	0	0
CARTILAGINOUS	Seq_400	2	clearnose skate rostroraja eglanteria 100	180	CACCGCGGTTATACGAGTAACTCATATTAATACTTCACGGCGTAAAGGGTGATTAAAAGTTTCTAAAAAGTACTAAAGTTATAACCTTATAAAGCTGTCATACGCACCCATAAAAGGAATAATACACCAACGAAAGTAACTTTAACCCAATAGAGCTTTTGAATTCACGACAGTTAAGAC			0.524011	0.163753		1	0	0	0	0	0	0	0	0	0.524011	0	0	0	0	0	0	0	0	0	0	0	0	0	0	0	0	0	0	0	0	0	0	0	0	0	0	0	0	0
CARTILAGINOUS	Seq_401	2	winter skate leucoraja ocellata	180	CACCGCGGTTATACGAGTAACTCACATTAATACTTCACGGCGTAAAGGGTGATTAAAAGTTTCTAAAAAGTACTAAAGTTATAACCTTATAAAGCTGTCATACGCACCTATAAAAGGAATAATACACTGACGAAAGTAACTCTAACCAAACAGAGCTTTTGACCTCACGACAGTTAAGAC			0.356564	0.111426		3	0	0	0.0788865	0	0	0	0	0	0	0	0	0	0	0	0	0	0	0	0	0	0	0	0	0	0	0	0	0	0	0	0	0	0	0	0	0	0	0
CARTILAGINOUS	Seq_418	2.01	winter skate99	180	CACCGCGGTTATACGAGTAACTCACATTAATACTTCACGGCGTAAAGGGTGATTAAAAGTTTCTAAAAAGTACTAAAGTTATAACCTTATAAAGCTGTCATACGCACCTATAAAAGGAATAATACACTGACGAAAGTAACTCTAACCAAATAGAGCTTTTGACCTCACGACAGTTAAGAC			0.0523177	0.0163493		1	0	0	0	0	0	0	0	0	0	0	0	0	0	0	0	0	0	0	0	0	0	0	0	0	0	0	0	0	0	0	0	0	0	0	0	0	0	0
MAMMAL	Seq_423	3.01	rat99	171	CACCGCGGCCATACGATTAACCCAAACTAATTATTTTCGGCGTAAAACGTGCCAACTATAAATCTCATAATAGAATTAAAATCCAACTTATATGTGAAAATTCATTGTTAGGACCTAAGCCCAATAACGAAAGTAATTCTAATCATTTATATAATGCACGATAGCTAAGAC			0.126154	0.0394231		1	0	0	0	0	0	0	0	0	0	0	0	0	0	0	0	0	0	0	0	0	0	0.126154	0	0	0	0	0	0	0	0	0	0	0	0	0	0	0	0
BIRD	Seq_241	4	ring-billed gull delawarensis100	178	CACCGCGGTCATACAAGAGACCCAAATTAACCGTATACGGCGTAAAGAGTGGCACTATGATATCACAGTGACTAGGATTAAGATGCAACTAAGCTGTCATAAGCCCAAGGTGTACTTAAGATCACCCTTAAGATGATCCTAGTACTTCTGATTGATTTAACCCCACGAAAGCTAGGGC			1.30324	0.407264		1	0	0	0	0	0	0	0	0	0	0	0	0	0	0	0	0	0	0	0	0	0	0	0	0	0	0	0	0	0	0	0	0	0	0	0	0	0	0
BIRD	Seq_311	4	black scoter melanitta americana100	188	CACCGCGGTCATACAAGAGACCCAAATCAACTGTCCCATAAAGACGGCGTAAAGCGTGGTAAAATGTCTATCCTACCTAACTAAGATCAAAATGCAGCTAAGCTGTCGCAAGCACAAGATGCACCTAAACACACCATCAAGATGATCTTAGGAACTAGCGATTAATTTGAACCCACGAAAGCCGGGGC			1.11635	0.34886		1	0	0	0	0	0	0	0	0	0	0	0	0	0	0	0	0	0	0	0	0	0	0	0	0	0	0	0	0	0	0	0	0	0	0	0	0	0	0
BIRD	Seq_465	4	larus smithsonianus, marinus100	178	CACCGCGGTCACACAAGAGACCCAAATTAACCGTATACGGCGTAAAGAGTGGCACTATGATATCACAGTGACTAGGATTAAGATGCAACTAAGCTGTCATAAGCCCAAGGTGTACTTAAGATCACCTTTAAGATGATCCTAGTACTTCTGATTGATTTAACCCCACGAAAGCTAGGGC			0.0157233	0.00491352		1	0	0	0	0	0	0	0	0	0	0	0	0	0	0	0	0	0	0	0	0	0	0	0	0	0	0	0	0	0	0	0	0	0	0	0	0	0	0
HUMAN	Seq_21	6	human	170	CACCGCGGTCACACGATTAACCCAAGTCAATAGAAGCCGGCGTAAAGAGTGTTTTAGATCACCCCCTCCCCAATAAAGCTAAAACTCACCTGAGTTGTAAAAAACTCCAGTTGACACAAAATAGACTACGAAAGTGGCTTTAACATATCTGAACACACAATAGCTAAGAC			29.1792	9.11851		19	0	0	0	0	0	1.19308	1.0283	11.8617	0	0	0	0.856589	0	0	0	0	0	0	0	0	0	0.608507	0	0	0	0	0	0	0	0	0	0	0	0	0.593101	0	0	0
HUMAN	Seq_233	6	human mito	170	CACCGCGGTCACACGATTAACCCAAGCCAATAGAAGCCGGCGTAAAGAGTGTTTTAGATCACCCCCTCCCCAATAAAGCTAAAACTCACCTGAGTTGTAAAAAACTCCAGTTGACACAAAATAGACTACGAAAGTGGCTTTAACATATCTGAACACACAATAGCTAAGAC			2.50634	0.783231		3	0	0	0	0	0	0	0	0	0	0	0	0	0	0	0	0	0	0	0	0	0	0	0	0	0	0	0	0	0	0	0	0	0	0	0	0	0	0
HUMAN	Seq_340	6	human mito	170	CACCGCGGTCACACGATTAACCCAAGTCAATAGAAACCGGCGTAAAGAGTGTTTTAGATCACCCCCTCCCCAATAAAGCTAAAACTCACCTGAGTTGTAAAAAACTCCAGTTGACACAAAATAGACTACGAAAGTGGCTTTAACATATCTGAACACACAATAGCTAAGAC			2.15179	0.672435		2	0	0	0	0	0	0	0	0	0	0	0	0	0	0	0	0	0	0	0	0	0	0	0	0	0	0	0	0	0	0	0	0	0	0	0	0	0	0
HUMAN	Seq_372	6	human mito	170	CGCCGCGGTCACACGATTAACCCAAGTCAATAGAAGCCGGCGTAAAGAGTGTTTTAGATCACCCCCTCCCCAATAAAGCTAAAACTCACCTGAGTTGTAAAAAACTCCAGTTGACACAAAATAGACTACGAAAGTGGCTTTAACATATCTGAACACACAATAGCTAAGAC			1.16454	0.36392		1	0	0	0	0	0	0	0	0	0	0	0	0	0	0	0	0	0	0	0	0	0	0	0	0	0	0	0	0	0	0	0	0	0	0	0	0	0	0
HUMAN	Seq_322	6	human mito	170	CACCGCGGTCACACGATTAACCCAAGTCAATAGAAGCCGGCGTAAAGAGTGTTTTAGATCACCCCCTCCCCAATAAAGCTAAAACTCACCTGAGTTGTAAAAAACTCCAGTTGACACAAAATAAACTACGAAAGTGGCTTTAACATATCTGAATACACAATAGCTAAGAC			1.1394	0.356063		2	0	0	0	0	0	0	0	0	0	0	0	0	0	0	0	0	0	0	0	0	0	0	0	0	0	0	0	0	0	0	0	0	0	0	0	0	0	0
HUMAN	Seq_341	6	human mito	170	CACCGCGGTCACACGATTAACCCAAGTCAATAGAAGCCGGCGTAAAGAGTGTTTTAGATCACCCCCTCCCCAATAAAGCTAAAACTCACCTGAGTTGTAAAAAACTCCAGTTGACACAAAATAAACTACGAAAGTGGCTTTAACATATCTGAACACACAATAGCTAAGAC			1.10289	0.344653		2	0	0	0	0	0	0	0	0	0	0	0	0	0	0	0	0	0	0	0	0	0	0	0	0	0	0.372024	0	0	0	0	0	0	0	0	0	0	0	0
DOMESTICATED	Seq_282	7	pig100	169	CACCGCGGTCATACGATTAACCCAAATTAATAGATCCACGGCGTAAAGAGTGTTTAAGAAAAAAAAATCACAATAGAGTTAAATTATAACTAAGCTGTAAAAAGCCCTAGTTAAAATAAAATAACCCACGAAAGTGACTCTAATAATCCTGACACACGATAGCTAGGAC			3.0496	0.952999		1	0	0	0	0	0	0	0	0	0	0	0	0	0	0	0	0	0	0	0	0	0	0	0	0	0	0	0	0	0	0	0	0	0	0	0	0	0	0
DOMESTICATED	Seq_185	7	ovis aries100	167	CACCGCGGTCATACGATTGACCCAAGCTAACAGGAGTACGGCGTAAAGCGTGTTAAAGCATCATACTAAATAGAGTTAAATTTTAATTAAACTGTAAAAAGCCATAATTATAACAAAAATAAATGACGAAAGTAACCCTACAATAGCTGATACACCATAGCTAAGAC			2.86926	0.896643		3	0	0	0	1.02957	0	0	0	0	0	0	0	0	0	0	0	0	0	0	0	0	0	0	0	0	0	0	0	0	0	0	0	0	0	0	0	0	0	0
DOMESTICATED	Seq_211	7	cow100	167	CACCGCGGTCATACGATTAACCCAAGCTAACAGGAGTACGGCGTAAAACGTGTTAAAGCACCATACCAAATAGGGTTAAATTCTAACTAAGCTGTAAAAAGCCATGATTAAAATAAAAATAAATGACGAAAGTGACCCTACAATAGCCGACGCACTATAGCTAAGAC			2.26234	0.706982		7	0	0	0	0	0	0	0	0	0	0	0	0	0	0	0	0	0	0	0	0	0	0	0	0	0	0	0	0	0	0	0	0	0	0	0	0	0	0
DOMESTICATED	Seq_261	7	cow100	167	CACCGCGGTCATACGATTAACCCAAGCTAACAGGAGTACGGCGTAAAACGTGTTAAAGCACCATACCAAATAGGGTTAAATTCTAACTAAGCTGTAAAAAGCCATGATTAAAATAAAAATAAATGACGAAAGTGATCCTACAATAGCCGACGCACTATAGCTAAGAC			1.79739	0.561683		1	0	0	0	0	0	0	0	0	0	0	0	0	0	0	0	0	0	0	0	0	0	0	0	0	0	0	0	0	0	0	0	0	0	0	0	0	0	0
DOMESTICATED	Seq_356	7	turkey100	180	CACCGCGGTCATACAAGAAACCCAAATCAATAGCCATCCGGCGTAAAGAGTGGTCACATGCTATCTATACCAATTAAGATCAAAGTGTAACTAAGCTGTCATAAGCCCAAGATTCACCTAAGCCCAGCCTAAAAAATGATCTTAACTTAACGATCAATTTAAAGCCACGAAAGCCAGGGC			0.676101	0.211281		1	0	0	0	0	0	0	0	0	0	0	0	0	0	0	0	0	0	0	0	0	0	0	0	0	0	0	0	0	0	0	0	0	0	0	0	0	0	0
DOMESTICATED	Seq_392	7	pig100	169	CACCGCGGTCATACGATTAACCCAAATTAATAGATCCACGGCGTAAAGAGTGTTTAAGAAAAAAAAACCACAATAGAGTTAAATTATAACTAAGCTGTAAAAAGCCCTAGTTAAAATAAAATAACCCACGAAAGTGACTCTAATAATCCTGACACACGATAGCTAGGAC			0.41714	0.130356		2	0	0	0	0	0	0	0	0	0	0	0	0	0	0	0	0	0	0	0	0	0	0	0	0	0	0	0	0	0	0	0	0	0	0	0	0	0	0
DOMESTICATED	Seq_407	7	dog100	168	CACCGCGGTCATACGATTAACCCAAACTAATAGGCCTACGGCGTAAAGCGTGTTCAAGATACTTTAACACTAAAGTTAAAACTTAACTAAGCCGTAAAAAGCTACAGTTATCATAAAATAAACCACGAAGGTGACTTTATAATAATCTGACTACACGATAGCTAAGAC			0.230218	0.0719432		1	0	0	0	0	0	0	0	0	0	0	0	0	0	0	0	0	0	0	0.230218	0	0	0	0	0	0	0	0	0	0	0	0	0	0	0	0	0	0	0
DOMESTICATED	Seq_406	7	pig100	168	CACCGCGGTCATACGATTAACCCAAATTAATAGATCCACGGCGTAAAGAGTGTTTAAGAAAAAAAACCACAATAGAGTTAAATTATAACTAAGCTGTAAAAAGCCCTAGTTAAAATAAAATAACCCACGAAAGTGACTCTAATAATCCTGACACACGATAGCTAGGAC			0.13679	0.0427467		2	0	0	0	0	0	0	0	0	0	0	0	0	0	0	0	0	0	0	0	0	0	0	0	0	0	0	0	0	0	0	0	0	0	0	0	0	0	0
DOMESTICATED	Seq_444	7	pig100	168	CACCGCGGTCATACGATTAACCCAAATTAATAGATCCACGGCGTAAAGAGTGTTTAAGAAAAAAAATCACAATAGAGTTAAATTATAACTAAGCTGTAAAAAGCCCTAGTTAAAATAAAATAACCCACGAAAGTGACTCTAATAATCCTGACACACGATAGCTAGGAC			0.0473664	0.014802		1	0.0473664	0	0	0	0	0	0	0	0	0	0	0	0	0	0	0	0	0	0	0	0	0	0	0	0	0	0	0	0	0	0	0	0	0	0	0	0	0
DOMESTICATED	Seq_482	7	dog100	168	CACCGCGGTCATACGATTAACCCAAACTAATAGGCCTACGGCGTAAAGCGTGTTCAAGATACTTTTACACTAAAGTTAAAACTTAACTAAGCCGTAAAAAGCTACAGTTATCATAAAATAAACCACGAAAGTGACTTTATAATAATCTGACTACACGATAGCTAAGAC			0.016756	0.00523626		1	0	0	0	0	0	0	0	0	0	0	0	0	0	0	0	0	0	0	0	0	0	0	0	0	0	0	0	0	0	0	0	0	0	0	0	0	0	0
STANDARD	Seq_1	8	ostrich	179	CACCGCGGTCACACAAGAGACCCAAACTAACAGTAGCCGGCGTAAAGAGTGGTAATATGTTATCCAACCAAATTAAGACCCAAACACAGCTAAGCTGTCACAAGCCCAAGATGTTCCTAAAATCACCATAAAAATGGTCTTAACACCCACGATCAATTTCACCCCACGAAAGCTAAGGC			11050	3453.12		70	250	250	250	250	250	250	250	250	250	250	250	250	250	250	250	250	250	250	250	250	250	250	250	250	250	250	250	250	250	250	250	250	250	250	250	250	250	250
	LOCAL MARINE VARIANTS
	Seq_17	1	atlantic herring	171	CACCGCGGTTATACGAGAGACCCTAGTTGATATATTCGGCGTAAAGAGTGGTTATGGAAAACAAGCACTAAAGCCAAAGAGCCCTCAGGCCGTTATACGCACCCGGGGCCTCGAACCACTATCACGAAAGTAGCTTTACCCTCGCCCACCAGAACCCACGAGAGCTGGGAC		53	272.118	85.0368	0.70191	18	14.8994	17.9782	15.9	27.3099	20.6493	12.9417	12.7327	0	32.9032	0	6.76755	3.63566	0	2.62789	0	0	0	0	0	0	0	2.95349	30.6967	42.8933	0	0	0	5.96674	16.514	0	0	0	0	0	0	0	0	0
	Seq_44	1	atlantic herring	171	CACCGCGGTTATACGAGAGACCCTAGTTGATATATTCGGCGTAAAGAGTGGTTATGGAGAACAAGCACTAAAGCCAAAGAGCCCTCAGGCCGTTATACGCACCCGGGGCCTCGAACCACTATCACGAAAGTAGCTTTACCCTAGCCCACCAGAACCCACGAGAGCTGGGAC			45.2101	14.1282	0.116617	7	0	2.61903	0	0	0	0	3.89912	0	0	0	0	0	0	0	3.64026	0	0	7.94803	0	0	0	0	10.7009	7.90792	0	0	0	0	0	0	0	0	0	0	0	0	0	0
	Seq_137	1	atlantic herring100	171	CACCGCGGTTATACGAGAGACCCTAGTTGATATATTCGGCGTAAAGAGTGGTTATGGAAAACAAGCACTAAAGCCAAAGAGCCCTCAGGCCGTTATACGCACCCGGGGCCTCGAACCACCATCACGAAAGTAGCTTTACCCTCGCCCACCAGAACCCACGAGAGCTGGGAC			6.09974	1.90617	0.0157339	1	6.09974	0	0	0	0	0	0	0	0	0	0	0	0	0	0	0	0	0	0	0	0	0	0	0	0	0	0	0	0	0	0	0	0	0	0	0	0	0
	Seq_205	1	atlantic herring100	171	CACCGCGGTTATACGAGAGACCCTAGTTGATATATTCGGCGTAAAGAGTGGTTATGGAAAACAAGCACTAAAGCCAAAGAGCCCTCAGGCCGTTATACGCACCCGGGGCCTCGAACCACTATCACGAAAGTAGCTTTACCCCCGCCCACCAGAACCCACGAGAGCTGGGAC			5.89019	1.84068	0.0151934	1	0	0	5.89019	0	0	0	0	0	0	0	0	0	0	0	0	0	0	0	0	0	0	0	0	0	0	0	0	0	0	0	0	0	0	0	0	0	0	0
	Seq_179	1	atlantic herring100	171	CACCGCGGTTATACGAGAGACCCTAGTTGATATATTCGGCGTAAAGAGTGGTTATGGAAAACAAGCACTAAAGCCAAAGAGCCCTCAGGCCGTTATACGCACCCGGGGCCTCGAACCACTGTCACGAAAGTAGCTTTACCCTCGCCCACCAGAACCCACGAGAGCTGGGAC			5.1747	1.61709	0.0133478	1	0	0	0	0	0	0	0	0	0	0	0	0	0	0	0	0	0	0	0	0	0	0	5.1747	0	0	0	0	0	0	0	0	0	0	0	0	0	0	0
			SUM ATLANTIC HERRING					334.492	104.529	0.869386		20.9991	20.5972	21.7902	27.3099	20.6493	12.9417	16.6318	0	32.9032	0	6.76755	3.63566	0	2.62789	3.64026	0	0	7.94803	0	0	0	2.95349	46.5723	50.8012	0	0	0	5.96674	16.514	0	0	0	0	0	0	0	0	0
	Seq_37	1	gizzard shad	175	CACCGCGGTTATACGAGAGGCCCAAGTTGATAAGCCCGGCGTAAAGAGTGGTTATGGAGAATAAAACACTAAAGCTAAAGACCCCCTAGGCTGTTATACGCACCTGGCGGCTCGAACCACCTATACGAAAGTAGCTTTACCCCCCCCTTCCACCAGAATCCACGACAGCTGGGGC		6	103.871	32.4597	0.267929	2	0	0	0	0	0	0	0	0	0	0	0	0	0	0	0	0	0	0	0	0	0	0	0	0	0	0	0	0	0	0	0	0	0	0	0	0	0	0
	Seq_231	1	gizzzard shad100	173	CACCGCGGTTATACGAGAGGCCCAAGTTGATAAGCCCGGCGTAAAGAGTGGTTATGGAGAATAAAACACTAAAGCTAAAGACCCCCTAGGCTGTTATACGCACCTGGCGGCTCGAACCACCTATACGAAAGTAGCTTTACCCCCCTTCCACCAGAATCCACGACAGCTGGGGC			2.93146	0.91608	0.0075615	1	2.93146	0	0	0	0	0	0	0	0	0	0	0	0	0	0	0	0	0	0	0	0	0	0	0	0	0	0	0	0	0	0	0	0	0	0	0	0	0
			SUM GIZZARD SHAD					106.802	33.3758	0.279245		2.93146	0	0	0	0	0	0	0	0	0	0	0	0	0	0	0	0	0	0	0	0	0	0	0	0	0	0	0	0	0	0	0	0	0	0	0	0	0
	Seq_23	1.01	menhaden99 patronus100	172	CACCGCGGTTATACGAGAGGCCCTAGTTGATTCACTCGGCGTAAAGAGTGGTTATGGAGAACTAAATACTAAAGCCGAAGACCCCTTAGGCCGTCATACGCACCTAGGGGCTCGAATTATATACACGAAAGTAGCTTTACCCTTTCCCACCAGAACCCACGACAGCCGGGAC			168.338	52.6055		15	3.03145	81.431	8.60739	0	0	0	0	0	6.28031	0	0	5.40698	0	0	0	0	0	0	0	0	0	8.78625	0	0	0	0	4.97054	0	6.06978	0	0	3.45832	0	0	0	0	0	0
	Seq_3	1	LS17 menhaden	172	CACCGCGGTTATACGAGAGGCCCTAGTTGATTCACTCGGCGTAAAGAGTGGTTATGGAGAACTAAATACTAAAGCCGAAGACCCCTTAGGCCGTCATACGCACCTAGGGGTTCGAATTATATACACGAAAGTAGCTTTACCCTTTCCCACCAGAACCCACGACAGCCGGGAC		1048	2888.93	902.791	7.45181	58	53.3609	82.8979	70.5157	44.6146	49.6808	105.574	17.3583	33.1782	24.5659	39.9076	7.38552	2.94961	0	0	21.1456	26.6173	7.35638	18.6575	9.59616	0	37.1689	49.5637	65.6504	76.0583	16.8758	29.6604	17.4153	0	0	29.3034	3.65052	29.6602	13.7294	9.84699	38.5676	75.27	25.7714	0
	Seq_174	1	menhaden100	172	CACCGCGGTTATACGAGAGGCCCTAGTTGATTCACTCGGCGTAAAGAGTGGTTATGGAGAACTAGATACTAAAGCCGAAGACCCCTTAGGCCGTCATACGCACCTAGGGGTTCGAATTATATACACGAAAGTAGCTTTACCCTTTCCCACCAGAACCCACGACAGCCGGGAC			6.52479	2.039	0.0168303	2	3.25249	0	0	0	3.27229	0	0	0	0	0	0	0	0	0	0	0	0	0	0	0	0	0	0	0	0	0	0	0	0	0	0	0	0	0	0	0	0	0
	Seq_64	1	alewife100	172	CACCGCGGTTATACGAGAGGCCCTAGTTGATTCACTCGGCGTAAAGAGTGGTTATGGAGAATAAAATACTAAAGCCGAAGACCCCTTAGGCCGTCATACGCACCTAGGGGCTCGAATTATAGACACGAAAGTAGCTTTACCCCTTCCCACCAGAACCCACGACAGCTGGGAC			8.54752	2.6711	0.0220478	1	0	0	0	0	0	0	0	0	0	0	0	0	0	0	0	0	0	0	0	0	0	0	0	0	0	0	0	0	0	0	0	0	0	0	0	0	0	0
	Seq_14	1	blueback herring aestivalis	172	CACCGCGGTTATACGAGAGGCCCTAGTTGATTCACTCGGCGTAAAGAGTGGTTATGGAGAATAAAATACTAAAGCCGAAGACCCCTTAGGCCGTCATACGCACCTAGGGGCTCGAATTATAAACACGAAAGTAGCTTTACCCCTTCCCACCAGAACCCACGACAGCTGGGAC			585.187	182.871	1.50945	28	7.71546	0.843984	2.48054	5.17423	0	5.89253	7.61224	0	0	5.5174	0	0	0	0	0	0	0	0	0	0	0	0	0	0	0	0	0	0	3.83082	0	1.81313	0	17.1243	18.9454	0	13.5829	34.245	33.021
	Seq_58	1	shad alosa sapidissima	172	CACCGCGGTTATACGAGAGGCCCTAGTTGATTCACTCGGCGTAAAGAGTGGTTATGGAGAATAAAATACTAAAGCCGAAGGCCCCTTAGGCCGTCATACGCACCTAGAGGCTCGAATTATAGACACGAAAGTAGCTTTACCCCTTCCCACCAGAACCCACGACAGCTGGGAC			19.4603	6.08134	0.0501966	3	5.53661	0	4.43517	0	0	0	0	9.4885	0	0	0	0	0	0	0	0	0	0	0	0	0	0	0	0	0	0	0	0	0	0	0	0	0	0	0	0	0	0
			SUM MENHADEN, RIV HERR					3676.99	1149.06	9.48455		72.8969	165.173	86.0388	49.7888	52.9531	111.466	24.9705	42.6667	30.8462	45.425	7.38552	8.35659	0	0	21.1456	26.6173	7.35638	18.6575	9.59616	0	37.1689	58.3499	65.6504	76.0583	16.8758	29.6604	22.3859	0	9.90061	29.3034	5.46365	33.1185	30.8537	28.7924	38.5676	88.8529	60.0164	33.021
	Seq_10	1	spot	167	CACCGCGGTTATACGAGAGGCCCAAGTCGATAGTTTACGGCGTAAAGAGTGGTTAGAAGAAATACATAACTAAAGCCGAACACCCTCAAAGCTGTTATACGCATCCGAAGGTGAGAAGCCCACCCACGAAAGTGGCTTTACAACTTTGAATCCACGAAAGCTATGGT		602	1055.14	329.731	2.72166	39	0	0	0	0	0	0	0	0	0	0	5.93103	0	0	0	19.3522	7.27763	11.974	0	8.28224	7.18036	15.4402	10.5153	80.7124	18.2626	9.18931	33.2116	52.9087	27.5168	71.4526	14.8112	14.5596	28.8546	30.9036	187.669	12.1185	46.3991	25.2454	41.1144
	Seq_51	1	spot	167	CACCGCGGTTATACGAGAGGCCCAAGTCGATAGTTTACGGCGTAAAGAGTGGTTAGAAGAAATACATAACTAAAGCCGAACACCCTCAAAGCTGTTATACGCATCCGAAGGTGAGAAGCCCACCCACGAAAGTGGCTTTACAACTTTGAATCCACGAAAGCTATGGC			37.7603	11.8001	0.0974002	5	0	0	0	0	0	0	0	0	0	0	0	0	0	0	0	0	0	6.13361	0	0	0	0	0	0	0	0	0	0	0	0	0	0	0	0	0	0	0	0
	Seq_71	1	spot100	167	CACCGCGGTTATACGAGAGGCCCAAGTCGATAGTTTACGGCGTAAAGAGTGGTTAGAAGAAATACATAACTAAAGCCGAACACCCTCAAAGCTGTTATACGCATCCGAAGGTGAGAAGCCCACCCACGAAAGTGGCTTTACAACTTTGAATCCACGAAAGCTATGAT			17.6982	5.53069	0.0456514	2	0	0	0	0	0	0	0	0	0	0.455714	0	0	0	0	0	0	0	0	0	0	0	0	17.2425	0	0	0	0	0	0	0	0	0	0	0	0	0	0	0
			SUM SPOT					1110.6	347.062	2.86472	46	0	0	0	0	0	0	0	0	0	0.455714	5.93103	0	0	0	19.3522	7.27763	11.974	6.13361	8.28224	7.18036	15.4402	10.5153	97.9549	18.2626	9.18931	33.2116	52.9087	27.5168	71.4526	14.8112	14.5596	28.8546	30.9036	187.669	12.1185	46.3991	25.2454	41.1144
	Seq_20	1	spotted hake	169	CACCGCGGTTATACGAGAGACCCAAGTTGACTGATAACGGCGTAAAGAGTGGTTAATGAAAAAATTGATAATAGGGTCGAAATGCCTCAAAACAGTTGAATGTACTCGAGGTTATGAAGAACAACTACGAAAGTGCCCCTAACAAACATGAACCCACGAAAACCACAGT		24	180.448	56.3899	0.465453	14	0	5.52608	0	3.2339	0	0	3.32004	0	0	0	0	0	6.92474	0	5.83512	0	0	0	0	0	0	0	0	0	0	0	0	0	0	0	0	0	0	0	0	0	0	0
	Seq_41	1	spotted hake	169	CACCGCGGTTATACGAGAGACCCAAGTTGACTGATAACGGCGTAAAGAGTGGTTAATGAAAAAATTGATAATAGGGTCGAAATGCCTCAAAACAGTTGAATGTACTCGAGGTTATGAAGAACAACTACGAAAGTGCCCCTAACAAACATGAATCCACGAAAACCACAGT			18.6984	5.84325	0.0482313	2	0	0	0	0	0	0	0	0	0	0	0	0	0	0	0	0	0	0	0	0	0	0	0	0	0	0	0	0	0	0	0	0	0	0	0	0	0	0
	Seq_227	1	spotted hake100	169	CACCGCGGTTATACGAGAGACCCAAGTTGACTGATAACGGCGTAAAGAGTGGTTAATGAAAAAATTGATAATAGGGTCGAAATGCCTCAAAACAGTTGAATGTACTCGAGGTTATGAAGAACAACTACGAAAGTGCCCCTAACAAACATGAACCCACGAAAACCACAGC			2.99987	0.937461	0.00773798	1	2.99987	0	0	0	0	0	0	0	0	0	0	0	0	0	0	0	0	0	0	0	0	0	0	0	0	0	0	0	0	0	0	0	0	0	0	0	0	0
			SUM SPOTTED HAKE					202.146				2.99987	5.52608	0	3.2339	0	0	3.32004	0	0	0	0	0	6.92474	0	5.83512	0	0	0	0	0	0	0	0	0	0	0	0	0	0	0	0	0	0	0	0	0	0	0
	Seq_18	1	tomcod	169	CACCGCGGTTATACGAGAGGCCCAAATTGATGAAAAACGGCGTAAAGCGTGGTTAAGAAAATACGAGAAAATATGGCCGAACAGCTTCAAAGCAGTTATACGCATTCGAAGCCACGAAGAACAACCACGAAAGTTGCCCTAAGACCTCTGATTCCACGAAAGCCATAAA		156	202.442	63.2632	0.522187	12	0	0	9.79945	0	0	5.45537	8.35977	6.72821	4.11387	0	0	1.37209	0	1.61716	0	0	0	0	143.527	0	0	6.04055	0	6.16583	0	6.52733	0	0	0	0	0	0	0	0	2.73574	0	0	0
	Seq_30	1	tomcod	169	CACCGCGGTTATACGAGAGGCCCAAATTGATGAAAAACGGCGTAAAGCGTGGTTAAGAAAATAGGAGAAAATATGGCCGAACAGCTTCAAAGCAGTTATACGCATTCGAAGCCACGAAGAACAACCACGAAAGTTGCCCTAAGACCTCTGATTCCACGAAAGCCATAAA			114.602	35.8131	0.295608	18	6.66814	3.69075	0	8.14414	4.15888	0	3.69557	9.35386	7.12498	13.5494	4.03943	0	1.46377	0	0	0	4.27795	8.7269	0	5.59759	0	9.09793	0	7.67303	6.42744	6.89935	0	0	0	0	0	0	0	0	0	0	0	0
			SUM TOMCOD					317.044	99.0763	0.817795	24	6.66814	3.69075	9.79945	8.14414	4.15888	5.45537	12.0553	16.0821	11.2389	13.5494	4.03943	1.37209	1.46377	1.61716	0	0	4.27795	8.7269	143.527	5.59759	0	15.1385	0	13.8389	6.42744	13.4267	0	0	0	0	0	0	0	0	2.73574	0	0	0
	Seq_28	1	eel100	168	CACCGCGGTTATACGAGGGGCTCAAATTGATATTACACGGCGTAAAGCGTGATTAAAAAATAAACAAACTAAAGCCAAACACTTCCCAAGCTGTCATACGCTACCGGACAAAACGAAGCCCTATAACGAAAGTAGCTTTAACATCTTTGAACTCACGACAGTTGAGGA			109.069	34.084	0.281336	13	0	5.01032	0	0	0	0	0	0	0	0	0	0	0	4.83801	0	0	0	0	9.45579	0	0	0	0	0	0	0	3.95803	0	0	0	0	0	4.34348	0	6.26229	0	15.3986	0
	Seq_13	1	american eel	168	CACCGCGGTTATACGAGGGGCTCAAATTGATATTACACGGCGTAAAGCGTGATTAAAAAATAAACAAACTAAAGCCAAACACTTCCCAAGCTGTCATACGCTACCGGACAAAACGAAGCCCTATAACGAAAGTAGCTTTAACACCTTTGAACTCACGACAGTTGAGGA		353	639.677	199.899	1.65001	40	5.79976	10.9785	6.92448	0	2.90154	16.0474	0	0	0	0	0	14.4419	18.8375	0	3.85439	12.1968	4.57518	6.30178	0	0	9.91437	0	9.14523	0	16.8961	164.84	6.99558	8.39469	9.88766	18.0339	10.4058	6.98988	38.1303	8.25107	11.0766	3.89515	73.9832	6.41758
			SUM AMERICAN EEL					748.746				5.79976	15.9888	6.92448	0	2.90154	16.0474	0	0	0	0	0	14.4419	18.8375	4.83801	3.85439	12.1968	4.57518	6.30178	9.45579	0	9.91437	0	9.14523	0	16.8961	164.84	10.9536	8.39469	9.88766	18.0339	10.4058	6.98988	42.4738	8.25107	17.3388	3.89515	89.3817	6.41758
	Seq_2	1	tautog	168	CACCGCGGTTATACGAGGGACCCAAGTTGATAAACACCGGCGTAAAGAGTGGTTAGGATAAACATTAAACTAAAGCCGAACATCTTCAAAGCTGTTATACGCACACGAAGAACAGAAACTCAACCACGAAAGTGGCTTTACCCTACCTGACCCCACGAGAGCTATGCC		6053	16997.7	5311.79	21.3262	63	182.519	238.553	193.447	126.096	488.958	457.914	125.874	110.29	187.87	142.866	218.725	221.605	914.223	1305.17	582.066	368.854	229.948	445.939	135.385	196.948	251.164	145.255	114.911	115.963	142.439	243.506	422.993	206.075	259.072	191.035	156.123	173.404	502.284	349.021	40.4057	85.2586	521.651	598.892
	Seq_26	1.01	tautog99	168	CACCGCGGTTATACGAGGGACCCAAGTTGATAGACACCGGCGTAAAGAGTGGTTAGGATAAACATTAAACTAAAGCCGAACATCTTCAAAGCTGTTATACGCACACGAAGAACAGAAACTCAACCACGAAAGTGGCTTTACCCTACCTGACCCCACGAGAGCTATGCC			189.996	59.3738		21	0	0	7.89741	0	15.4426	0	6.18384	0	0	0	0	0	0	0	0	0	0	5.46095	0	0	4.96387	11.5616	0	10.0284	0	0	9.25994	0	0	4.9349	0	0	5.79131	3.5209	0	0	22.5865	15.2727
		1	SUM TAUTOG					17187.7				182.519	238.553	201.345	126.096	504.401	457.914	132.058	110.29	187.87	142.866	218.725	221.605	914.223	1305.17	582.066	368.854	229.948	451.4	135.385	196.948	256.128	156.817	114.911	125.992	142.439	243.506	432.253	206.075	259.072	195.97	156.123	173.404	508.075	352.542	40.4057	85.2586	544.238	614.164
	Seq_39	1	short nosed sturgeon	179	CACCGCGGTTATACGAGAGGCCCCAACTGATAGTTCACGGCGTAAAGCGTGATTAAAGGATACCTATTACACTAGAGCCAAAAGCCCCCTAAGCTGTCATACGCACCTGAGAGCCCGAAGCCCAACCACGAAGGTAGCTCTACCCAACAAGGACCCCTTGAACCCACGACAACTGAGAC			37.5213	11.7254		3	0	0	0	0	0	0	0	25.2255	8.69701	0	0	0	0	0	0	0	0	0	0	0	0	0	0	0	0	0	0	0	0	0	0	0	0	0	0	0	0	0
	Seq_54	1	Atlantic sturgeon	179	CACCGCGGTTATACGAGAGGCCCCAACTGATAGTCCACGGCGTAAAGCGTGATTAAAGGATATCTATTACACTAGAGCCAAAAGCCCCCTAAGCTGTCATACGCACCTGAAGGCCCGAAGCCCAACCACGAAAGTAGCTCTACCTAACAAGAACCCCTTGAACCCACGACAACTGAGAC			30.6314	9.57233		5	0	6.16242	0	0	0	0	0	0	0	0	0	0	0	0	0	0	0	0	0	0	0	0	0	0	0	0	0	0	0	0	0	0	0	0	2.96016	0	0	0
		1	SUM STURGEON					68.1527	21.2977		8	0	6.16242	0	0	0	0	0	25.2255	8.69701	0	0	0	0	0	0	0	0	0	0	0	0	0	0	0	0	0	0	0	0	0	0	0	0	0	2.96016	0	0	0
	Seq_388	1	silverside100	168	CACCGCGGTTATACGAGAGGCCCAAGTTGATTGCCAACGGCGTAAAGGGTGGTTAGGGAAGAAAGATAAATAAAGTCGAACGCCCTCAAGGCCGTCATACGCTTCCGAGGGTAAGAAGCCCTACTACGAAAGTGACTTTAGATAACCTGACCCCACGAAAGCTGCGAA			2.57129	0.80353	0.00663249	1	0	0	0	0	0	0	0	0	0	0	0	0	0	0	0	0	0	0	0	0	0	0	0	0	0	0	0	0	0	0	0	0	0	0	0	0	2.57129	0
	Seq_12	1	silverside	168	CACCGCGGTTATACGAGAGGCCCAAGTTGATTGCCAACGGCGTAAAGGGTGGTTAGGGAAGCAAGATAAATAAAGTCGAACGCCCTCAAGGCCGTCATACGCTTCCGAGGGTAAGAAGCCCTACTACGAAAGTGACTTTAGATAACCTGACCCCACGAAAGCTGCGAA		432	1036.17	323.803	2.67273	33	0	0	0	0	0	0	0	9.94294	0	0	1.87653	4.73643	0	0	0	6.56334	0	0	0	0	0	0	10.9287	8.52124	11.8598	14.5427	10.6959	39.1805	67.7124	42.7995	5.591	38.1555	121.355	100.724	1.13277	4.69758	210.466	81.9432
			SUM SILVERSIDE					1038.74				0	0	0	0	0	0	0	9.94294	0	0	1.87653	4.73643	0	0	0	6.56334	0	0	0	0	0	0	10.9287	8.52124	11.8598	14.5427	10.6959	39.1805	67.7124	42.7995	5.591	38.1555	121.355	100.724	1.13277	4.69758	213.038	81.9432
	Seq_66	1	ammodytes dubius,americanus100	168	CACCGCGGTTATACGAGAGGCCCAAGCTGATAGACCCCGGCGTAAAGAGTGGTTAAGATAAACTTGAGACTAAAGCCGAACACCCTCACAGCTGTTATACGCACCCGAGGGCAAGAAGCCCAACTACGAAAGTGGCTTTACAACCCCTGAACCCACGAAAGCTATGAC		19.2	5.13867	1.60583	0.0132549	1	0	0	0	0	0	0	0	0	0	0	0	0	0	0	0	0	0	0	0	0	0	0	0	0	0	0	0	0	0	0	0	0	0	0	0	0	0	0
	Seq_47	1	northern sand lance	168	CACCGCGGTTATACGAGAGGCCCAAGCTGATAGACCCCGGCGTAAAGAGTGGTTAAGATAAACTTGAAACTAAAGCCGAACACCCTCACAGCTGTTATACGCACCCGAGGGCAAGAAGCCCAACTACGAAAGTGGCTTTACAACCCCTGAACCCACGAAAGCTATGAC		19.2	14.4796	4.52488	0.0373492	2	0	0	0	0	0	0	0	0	0	0	0	0	0	0	0	0	0	0	0	0	0	0	0	0	0	0	0	0	0	0	0	0	0	0	0	0	0	0
			SUM NORTHERN, AMERICAN SAND LANCE									0	0	0	0	0	0	0	0	0	0	0	0	0	0	0	0	0	0	0	0	0	0	0	0	0	0	0	0	0	0	0	0	0	0	0	0	0	0
[truncated: 67 more columns]
