# Supplementary material for: Biomonitoring in the Anthropocene: Urban estuary environmental DNA tracks marine fish, terrestrial wildlife, and human diet
Source: PLoS One. 2026 Apr 29;21(4):e0332676. doi: 10.1371/journal.pone.0332676 (PMC13127899; doi:10.1371/journal.pone.0332676)
Supplement: S8 Table — (XLSX) [file pone.0332676.s008.xlsx]

## Sheet: S8 TABLE
S8 TABLE. MiFish-U-F/R2 VS RIAZ COPIES PER ASV
RIAZ				MIFISH
RIAZ ID	RIAZ (1108-1176)/L	RIAZ (1108-1176)/L LOG		MIFISH ID	MIFISH PER LITER	MIFISH LOG		ABS FOLD DIF	FOLD DIFF BASE 2
SUM TAUTOG	6053	3.78197		SUM TAUTOG	5371.16	3.73007		1.12694	-0.172416
SUM MENHADEN, RIV HERR	1048.3	3.02049		SUM MENHADEN, RIV HERR	1149.06	3.06034		1.09612	0.132401
>1.00 Feather blenny Hypsoblennius hentz	728	2.86213		feather blenny	719.803	2.85721		1.01139	-0.0163373
>1.00 Striped bass Morone saxatilis	629	2.79865		striped bass	663.914	2.82211		1.05551	0.0779365
>1.00 Black sea bass Centropristis striata	527	2.72181		black sea bass	531.606	2.72559		1.00874	0.0125556
>1.00 Skilletfish Gobiesox strumosus	1109	3.04493		skilletfish	515.97	2.71262		2.14935	-1.1039
>1.00 Seaboard goby Gobiosoma ginsburgi	525	2.72016		seaboard goby	481.566	2.68266		1.09019	-0.124583
SUM BAY ANCHOVY	647	2.8109		bay anchovy	463.389	2.66595		1.39623	-0.481541
>1.00 Black drum or Spot Pogonias cromis or Leiostomus xanthurus	602	2.7796		SUM SPOT	347.062	2.54041		1.73456	-0.794571
>1.00 Atlantic silverside Menidia menidia	432	2.63548		SUM SILVERSIDE	324.607	2.51136		1.33084	-0.412339
>1.00 American eel Anguilla rostrata	353	2.54777		SUM EEL	233.983	2.36918		1.50866	-0.593263
SUM OYSTER TOADFISH	565	2.75205		oyster toadfish	202.411	2.30623		2.79135	-1.48096
>1.00 Bluefish Pomatomus saltatrix	156	2.19312		bluefish	141.459	2.15063		1.10279	-0.141162
>1.00 Scup Stenotomus chrysops	171	2.233		scup	131.356	2.11845		1.3018	-0.380512
>1.00 Atlantic herring Clupea harengus	53	1.72428		ATLANTIC HERRING SUM	104.529	2.01924		1.97224	0.979837
>1.00 Tomcod Microgadus tomcod	156	2.19312		SUM TOMCOD	99.0763	1.99597		1.57454	-0.654934
>1.00 Northern pipefish Syngnathus fuscus	64	1.80618		northern pipefish	70.7818	1.84992		1.10597	0.145307
>1.00 Red White or Spotted hake sp Urophycis sp	24	1.38021		SUM SPOTTED HAKE	63.1706	1.80051		2.63211	1.39622
SUM SUMMER FLOUNDER	64	1.80618		summer flounder	62.6897	1.7972		1.0209	-0.0298438
>1.00 White perch Morone americana	32	1.50515		white perch	53.2065	1.72596		1.6627	0.73353
>1.00 Silver hake Merluccius bilinearis	20	1.30103		silver hake	43.1664	1.63515		2.15832	1.10991
>1.00 American conger Conger oceanicus	87	1.93952		conger	34.4788	1.53755		2.52329	-1.33531
>1.00 American gizzard shad Dorosoma cepedianum	6.3	0.799341		SUM GIZZARD SHAD	33.3758	1.52343		5.29774	2.40538
>1.00 Weakfish Cynoscion regalis	48	1.68124		weakfish	33.2772	1.52215		1.44243	-0.528499
>1.00 Cunner Tetragolabrus adspersus	1666	3.22167		cunner	25.375	1.40441		65.6552	-6.03684
>1.00 Winter or Yellowtail flounder Pseudopleuronectes americanus or Pleuronectes ferrugineus	29	1.4624		winter flounder	24.942	1.39693		1.1627	-0.217478
>1.00 Atlantic croaker Micropogonias undulatus	11	1.04139		atlantic croaker	21.945	1.34134		1.995	0.996389
>1.00 Broad striped anchovy Anchoa hepsetus	27	1.43136		striped anchoy (or shortfinger anchovy)	21.8887	1.34022		1.23351	-0.302775
>1.00 Sturgeon sp Acipenser sp	19.8	1.29667		SUM STURGEON	21.2977	1.32833		1.07564	0.105199
>1.00 American butterfish Peprilus triacanthus	17	1.23045		butterfish	16.9341	1.22876		1.00389	-0.00560239
>1.00 Hogchoker trinectes maculatus	19	1.27875		hogchoker	16.3969	1.21476		1.15876	-0.212578
>1.00 Mummichog Fundulus heteroclitus	19	1.27875		mummichog	12.787	1.10677		1.48588	-0.57132
>1.00 Grubby or other sculpins Cottidae sp	5.7	0.755875		grubby	8.76794	0.942898		1.53824	0.621277
>1.00 Northern sea robin Prionotus carolinus	5.3	0.724276		northern searobin	8.09839	0.908399		1.528	0.611643
>1.00 Lined seahorse Hippocampus erectus	6.9	0.838849		seahorse h erectus	7.98828	0.902453		1.15772	0.211288
>1.00 Windowpane flounder Scophthalmos aquosus	16.9	1.22789		windowpane	7.2826	0.862287		2.3206	-1.2145
				hickory shad	5.35765	0.728975
SUM SMALLMOUTH FLOUNDER	6	0.778151		smallmouth flounder	4.77212	0.678711		1.2573	-0.330332
>1.00 Atlantic or northern sand lance Ammodytes americanus or dubius	19.2	1.2833		NORTHERN,AMERICAN SAND LANCE	4.52488	0.655607		4.24321	-2.08516
>1.00 Flathead grey mullet Mugil cephalus	1.7	0.230449		flathead grey mullet	4.21179	0.624467		2.47752	1.3089
>1.00 Atlantic mackerel Scomber scombrus	2.2	0.342423		mackerel100	3.6287	0.559751		1.64941	0.721948
	0			four-beard rockling Enchelyopus cimbrius100	2.64337	0.422157
>1.00 Naked goby Gobiosoma bosc	7.7	0.886491		naked goby gobiosoma bosc100	2.4917	0.396495		3.09026	-1.62773
	0			northern sennet100	2.21672	0.345711
>1.00 Striped cusk eel Ophidon marginatum	2.10302	0.322843		striped cusk eel100	2.05772	0.313386		1.02201	-0.0314156
>1.00 Crevalle jack Caranx hippos also Caranx latus horse eye jack	3.3	0.518514		caranx hippos, latus	1.53794	0.186939		2.14573	-1.10147
>1.00 Rough silverside Membras martinica	0.8	-0.09691		rough silverside100	1.51575	0.180627		1.89469	0.921959
>1.00 Northern puffer Sphoeroides maculatus	1.7	0.230449		northern puffer100	1.50945	0.17882		1.12623	-0.171507
>1.00 Thread herring Opisthonema oglinum	4.1	0.612784		atlantic thread herring100	1.29103	0.110937		3.17575	-1.6671
>1.00 Orange filefish Aluterus schoepfii	0.8	-0.09691		orange filefish	1.15671	0.0632249		1.44589	0.531957
	0			sheepshead archosargus probatocephalus100	1.1351	0.0550351
	0			white mullet mugil curema100; also cobia rachycentron canadum100	1.06232	0.0262536
	0			witch; right eye flounder glyptocephalus cynoglossus99	0.864691	-0.0631391
	0			Atlantic cod Gadus morhua100	0.814238	-0.0892484
>1.00 Atlantic needlefish Strongylura marina	0.395982	-0.402324		atlantic needlefish100	0.711482	-0.147836		1.79675	0.845392
>1.00 Striped sea robin Prionotus evolans	11.9471	1.07726		striped searobin100	0.381509	-0.418495		31.3153	-4.9688
>1.00 Channel catfish Ictalurus punctatus	8.95354	0.951995		channel catfish ictalurus punctatus	0.291817	-0.53489		30.6821	-4.93932
>1.00 Crested blenny Hypleurochilus geminatus refseq not full length	13.7661	1.13881		Crested blenny	6.28603	0.798376		2.18994	-1.13089
>1.00 Yellowtail snapper Ocyurus chrysurus	8.56779	0.932869		Yellowtail snapper	6.09441	0.784932		1.40584	-0.491437
>1.00 Rock gunnel Pholis gunnelus	4.44436				0
>1.00 Spanish mackerel Scomberomorus maculatus	3.05368				0
>1.00 Inshore lizardfish Synodus foetens	1.02874				0
>1.00 Amberjacks Seriola sp	1.78056				0
>1.00 Twospot flounder Bothus robinsi	0.757233				0
>1.00 Spotfin butterfly fish Chaeton ocellatus	0.681725				0
>1.00 Gulf stream flounder Citharichthys arctifrons MM02	0.672296				0
>1.00 Permit Trachinotus falcatus also Pompano T ovatus	1.92733				0
>1.00 Northern kingfish Menticirrhus saxatilis	1.55709				0
>1.00 Blackcheek tonguefish Symphurus plagiusa	1.17377				0
>1.00 Spotted goatfish Pseudupeneus maculatus	0.469546				0
>1.00 Speckled worm-eel Myrophis punctatus	0.433226				0
>1.00 Pigfish Orthopristis chrysoptera	0.396715				0
>1.00 Atlantic chub mackerel Scomber colias	0.292568				0
>1.00 Bigeye scad Selar crumenophthalmus	0.220539				0
RIAZ ONLY				MIFSH ONLY
					5.42185
					0.864182
