# Supplementary material for: Biomonitoring in the Anthropocene: Urban estuary environmental DNA tracks marine fish, terrestrial wildlife, and human diet
Source: PLoS One. 2026 Apr 29;21(4):e0332676. doi: 10.1371/journal.pone.0332676 (PMC13127899; doi:10.1371/journal.pone.0332676)
Supplement: S9 Table — (XLSX) [file pone.0332676.s009.xlsx]

## Sheet: Sheet1
	eDNA abundant, common			Top Ten gear surveys
SURVEY	E RIVER EDNA 2024-2025 [1]		ARMY CORPS ENGINEERS [2]	E RIVER INVENTORY [3]	NYC ECON DEVEL CORP [4]	HUDSON RIVER PARK SURVEY [5]
DATES	2024-2025		2002-2009	2019	2020-2021	2024
PROPORTION TOTAL eDNA or INDIVs	0.95		0.95	0.93	0.99	0.93
	Tautog		Bay anchovy	Atlantic silverside	Atlantic silverside	Oyster toadfish
	Cunner		White perch	Menhaden, rvr herr	Urophycis hakes	Black sea bass
	Menhaden, rvr herr		Menhaden, rvr herr	Mummichog	Striped bass	Tautog
	Skilletfish		Urophycis hakes	Striped bass	Oyster toadfish	Goby
	Feather blenny		Striped bass	Black sea bass	Menhaden, rvr herr	Skilletfish
	Striped bass		Atlantic herring	Bluefish	Tautog	Lined seahorse
	Bay anchovy		Amer sandlance	Striped killifish	Tomcod	Northern pipefish
	Oyster toadfish		Winter flounder	Tomcod	Winter flounder	American eel
	Seaboard goby		Atlantic silverside	Silver perch	Bluefish	Spot
	Spot		Windowpane	Bay anchovy	White perch	Feather blenny
	Black sea bass
	Atlantic silverside
	American eel			eDNA abundant or common+gear Top Ten
	Scup			eDNA abundant or common only
	Atlantic herring			Gear Top Ten only*
	Tomcod
	Bluefish
1. This report
2. US Army Corps of Engineers. Demersal fish assemblages of New York/New Jersey Harbor and near shore fish communities of New York Bight, October 2015.
Accessible at https://www.nan.usace.army.mil/Portals/37/docs/harbor/Biological%20and%20Physical%20Monitoring/ABS%20Multiple%20Summary%20Reports/NYD_ABS_Demersal_Fish_Assemblages_FINAL_14October2015_V2GraphicUpdate.pdf.
3. New York City Economic Development Corporation Financial District and Seaport Climate Resilience Plan: Biological and habitat sampling report, 2020-2021.
Accessible at https://edc.nyc/sites/default/files/2024-03/FiDi-Master-Plan-East-River-Sampling-Testing-Year1-Findings.pdf.
4. Park PJ, Girgenti CD, Del Bello IG, Tobitsch CM, Gorsen DM, Stanner KC, et al. New York City East River fish species inventory and emergence of a unique fish community science network. Urban Nat. 2020;38: 1-27.
5. Hudson River Park Trust. Hudson River Park fish survey report 2024.
Accessible at https://hudsonriverpark.org/app/uploads/2025/01/2024_Fish-Survey-Report_FINAL.pdf.
