# Supplementary material for: Biomonitoring in the Anthropocene: Urban estuary environmental DNA tracks marine fish, terrestrial wildlife, and human diet
Source: PLoS One. 2026 Apr 29;21(4):e0332676. doi: 10.1371/journal.pone.0332676 (PMC13127899; doi:10.1371/journal.pone.0332676)
Supplement: S10 Table — (XLSX) [file pone.0332676.s010.xlsx]

## Sheet: S9 TABLE
S9 TABLE. EFFORT, COSTS
EFFORT
	ACTIVITY		BATCH, FREQ	TIME	H/Y
	Water collection, filtration
		Field samples	2 x 1L q wk	2 h
		Tap controls	2 x 1L q 2mo	2 h
		Total			108
	DNA extraction		8 filters	3 h	42
	Primary PCR		12x2=24 PCRs	3 h	30
	Index PCR		24 primary PCRs	3 h	30
	AMpure pooled libraries		4 pools/y	2 h	8
	MiSeq 2 X 150bp		4 runs/y		commercial service
	Bioinformatics		1 MiSeq run	10 d	320
	TOTAL				538	(25% FTE)
NON-PERSONNEL COSTS
	ITEM		QUANT PER Y	COST/Y
	Nitrocellulose filters		108	415.8
	DNeasy Power Soil Pro		108	1240
	Primary PCR		240	589
	Index PCR including Nextera Index Kit		240	542.5
	MiSeq 2 x 150 bp		4	8000
	Plastic consumables			4000
	TOTAL			14787
